# Supplementary material for: Identifying Multiple Potential Metabolic Cycles in Time-Series from Biolog Experiments
Source: PLoS One. 2016 Sep 27;11(9):e0162276. doi: 10.1371/journal.pone.0162276 (PMC5038949; doi:10.1371/journal.pone.0162276)
Supplement: S1 File — Biolog metabolic signals from E. coli IMT17887, PCV17887 and T17887 tested on plate PM1. Three biological replicates per strain. (ZIP) [file pone.0162276.s001.zip]

Archive with 10 entries (9 files):
- data/
- data/_17887 III___1_37_PMX_0_3#13#2014_A_ 3A_2.csv
- data/_17887 II___1_37_PMX_0_3#13#2014_A_ 2B_1.csv
- data/_17887 I___1_37_PMX_0_3#13#2014_A_ 2A_0.csv
- data/_457 III___1_37_PMX_0_3#13#2014_A_ 4B_5.csv
- data/_457 II___1_37_PMX_0_3#13#2014_A_ 4A_4.csv
- data/_457 I___1_37_PMX_0_3#13#2014_A_ 3B_3.csv
- data/_572 II___1_37_PMX_0_3#13#2014_A_ 5B_7.csv
- data/_572 I___1_37_PMX_0_3#13#2014_A_ 5A_6.csv
- data/_573III___1_37_PMX_0_3#13#2014_A_ 6A_8.csv
