# Supplementary material for: Identifying Multiple Potential Metabolic Cycles in Time-Series from Biolog Experiments
Source: PLoS One. 2016 Sep 27;11(9):e0162276. doi: 10.1371/journal.pone.0162276 (PMC5038949; doi:10.1371/journal.pone.0162276)
Supplement: S1 File — Biolog metabolic signals from E. coli IMT17887, PCV17887 and T17887 tested on plate PM1. Three biological replicates per strain. (ZIP) [file pone.0162276.s001.zip › data/_457 III___1_37_PMX_0_3#13#2014_A_ 4B_5.csv]

Data File	Setup Time	Position	Plate Type	Strain Type	Sample Number	Strain Name	Strain Number	Other	Hour	A01	A02	A03	A04	A05	A06	A07	A08	A09	A10	A11	A12	B01	B02	B03	B04	B05	B06	B07	B08	B09	B10	B11	B12	C01	C02	C03	C04	C05	C06	C07	C08	C09	C10	C11	C12	D01	D02	D03	D04
C:\Users\fdematheis\Desktop\Neuer Ordner\_457 III___1_37_PMX_0_3#13#2014_A_ 4B_5.oka	3/13/2014 1:47:03 PM	4-B	PM01				457 III		0.00	19.00	24.00	13.00	12.00	12.00	11.00	13.00	11.00	11.00	16.00	16.00	22.00	18.00	11.00	11.00	11.00	11.00	11.00	11.00	14.00	11.00	11.00	11.00	17.00	13.00	11.00	11.00	13.00	11.00	11.00	11.00	11.00	11.00	11.00	11.00	15.00	11.00	11.00	11.00	11.00
C:\Users\fdematheis\Desktop\Neuer Ordner\_457 III___1_37_PMX_0_3#13#2014_A_ 4B_5.oka	3/13/2014 1:47:03 PM	4-B	PM01				457 III		0.25	25.00	27.00	12.00	17.00	18.00	11.00	14.00	11.00	11.00	22.00	23.00	30.00	18.00	13.00	11.00	11.00	11.00	11.00	11.00	14.00	11.00	13.00	16.00	24.00	17.00	11.00	11.00	12.00	11.00	11.00	11.00	11.00	11.00	11.00	15.00	25.00	11.00	11.00	11.00	11.00
C:\Users\fdematheis\Desktop\Neuer Ordner\_457 III___1_37_PMX_0_3#13#2014_A_ 4B_5.oka	3/13/2014 1:47:03 PM	4-B	PM01				457 III		0.50	29.00	34.00	16.00	20.00	24.00	17.00	21.00	15.00	16.00	33.00	32.00	48.00	19.00	16.00	11.00	11.00	11.00	11.00	13.00	20.00	11.00	20.00	24.00	36.00	19.00	14.00	11.00	18.00	13.00	11.00	11.00	11.00	11.00	11.00	23.00	38.00	13.00	11.00	11.00	11.00
C:\Users\fdematheis\Desktop\Neuer Ordner\_457 III___1_37_PMX_0_3#13#2014_A_ 4B_5.oka	3/13/2014 1:47:03 PM	4-B	PM01				457 III		0.75	30.00	34.00	15.00	20.00	21.00	15.00	18.00	14.00	15.00	28.00	26.00	39.00	22.00	17.00	11.00	11.00	11.00	11.00	11.00	19.00	11.00	16.00	19.00	28.00	22.00	15.00	11.00	17.00	11.00	11.00	11.00	11.00	11.00	11.00	16.00	30.00	16.00	13.00	11.00	11.00
C:\Users\fdematheis\Desktop\Neuer Ordner\_457 III___1_37_PMX_0_3#13#2014_A_ 4B_5.oka	3/13/2014 1:47:03 PM	4-B	PM01				457 III		1.00	35.00	32.00	19.00	26.00	26.00	23.00	18.00	22.00	26.00	36.00	33.00	47.00	25.00	18.00	15.00	12.00	11.00	11.00	18.00	20.00	21.00	23.00	23.00	35.00	20.00	11.00	11.00	16.00	15.00	11.00	11.00	11.00	12.00	17.00	24.00	34.00	17.00	11.00	11.00	11.00
C:\Users\fdematheis\Desktop\Neuer Ordner\_457 III___1_37_PMX_0_3#13#2014_A_ 4B_5.oka	3/13/2014 1:47:03 PM	4-B	PM01				457 III		1.25	47.00	40.00	26.00	38.00	44.00	40.00	32.00	37.00	41.00	54.00	51.00	65.00	35.00	41.00	33.00	22.00	19.00	15.00	40.00	33.00	40.00	41.00	34.00	53.00	27.00	24.00	19.00	22.00	27.00	17.00	17.00	26.00	25.00	30.00	40.00	49.00	27.00	11.00	19.00	21.00
C:\Users\fdematheis\Desktop\Neuer Ordner\_457 III___1_37_PMX_0_3#13#2014_A_ 4B_5.oka	3/13/2014 1:47:03 PM	4-B	PM01				457 III		1.50	54.00	43.00	32.00	44.00	51.00	51.00	40.00	47.00	49.00	62.00	62.00	68.00	47.00	57.00	47.00	30.00	23.00	22.00	51.00	43.00	57.00	48.00	42.00	61.00	30.00	32.00	32.00	29.00	34.00	26.00	26.00	37.00	34.00	45.00	50.00	54.00	37.00	15.00	27.00	26.00
C:\Users\fdematheis\Desktop\Neuer Ordner\_457 III___1_37_PMX_0_3#13#2014_A_ 4B_5.oka	3/13/2014 1:47:03 PM	4-B	PM01				457 III		1.75	58.00	47.00	36.00	51.00	59.00	65.00	48.00	52.00	52.00	66.00	69.00	69.00	52.00	66.00	57.00	39.00	28.00	26.00	64.00	45.00	66.00	51.00	45.00	65.00	36.00	38.00	40.00	36.00	38.00	34.00	33.00	43.00	41.00	58.00	54.00	55.00	46.00	19.00	34.00	33.00
C:\Users\fdematheis\Desktop\Neuer Ordner\_457 III___1_37_PMX_0_3#13#2014_A_ 4B_5.oka	3/13/2014 1:47:03 PM	4-B	PM01				457 III		2.00	61.00	51.00	41.00	56.00	67.00	79.00	56.00	60.00	59.00	70.00	78.00	74.00	58.00	76.00	73.00	44.00	31.00	31.00	75.00	54.00	77.00	60.00	51.00	72.00	39.00	45.00	51.00	45.00	39.00	39.00	37.00	49.00	52.00	68.00	60.00	61.00	56.00	21.00	38.00	34.00
C:\Users\fdematheis\Desktop\Neuer Ordner\_457 III___1_37_PMX_0_3#13#2014_A_ 4B_5.oka	3/13/2014 1:47:03 PM	4-B	PM01				457 III		2.25	60.00	54.00	45.00	59.00	72.00	85.00	59.00	64.00	62.00	76.00	85.00	76.00	65.00	81.00	81.00	48.00	34.00	33.00	87.00	60.00	86.00	67.00	55.00	78.00	42.00	47.00	59.00	52.00	40.00	43.00	40.00	55.00	59.00	74.00	66.00	66.00	64.00	17.00	34.00	33.00
C:\Users\fdematheis\Desktop\Neuer Ordner\_457 III___1_37_PMX_0_3#13#2014_A_ 4B_5.oka	3/13/2014 1:47:03 PM	4-B	PM01				457 III		2.50	62.00	60.00	51.00	64.00	79.00	95.00	67.00	70.00	68.00	78.00	89.00	70.00	75.00	89.00	95.00	55.00	37.00	40.00	96.00	65.00	92.00	67.00	54.00	79.00	47.00	52.00	69.00	59.00	40.00	45.00	41.00	57.00	67.00	79.00	65.00	72.00	74.00	19.00	37.00	31.00
C:\Users\fdematheis\Desktop\Neuer Ordner\_457 III___1_37_PMX_0_3#13#2014_A_ 4B_5.oka	3/13/2014 1:47:03 PM	4-B	PM01				457 III		2.75	65.00	67.00	58.00	70.00	85.00	104.00	75.00	77.00	73.00	87.00	97.00	73.00	85.00	98.00	110.00	62.00	46.00	48.00	109.00	75.00	103.00	73.00	61.00	82.00	55.00	58.00	77.00	71.00	43.00	47.00	48.00	65.00	74.00	92.00	71.00	83.00	84.00	22.00	41.00	35.00
C:\Users\fdematheis\Desktop\Neuer Ordner\_457 III___1_37_PMX_0_3#13#2014_A_ 4B_5.oka	3/13/2014 1:47:03 PM	4-B	PM01				457 III		3.00	65.00	70.00	63.00	75.00	91.00	114.00	83.00	80.00	74.00	92.00	104.00	73.00	85.00	108.00	123.00	72.00	49.00	48.00	120.00	80.00	114.00	77.00	65.00	86.00	62.00	62.00	83.00	79.00	44.00	46.00	54.00	71.00	82.00	98.00	77.00	91.00	90.00	20.00	39.00	36.00
C:\Users\fdematheis\Desktop\Neuer Ordner\_457 III___1_37_PMX_0_3#13#2014_A_ 4B_5.oka	3/13/2014 1:47:03 PM	4-B	PM01				457 III		3.25	68.00	74.00	68.00	83.00	96.00	121.00	89.00	86.00	84.00	97.00	112.00	78.00	83.00	116.00	137.00	81.00	55.00	48.00	133.00	84.00	122.00	82.00	70.00	90.00	67.00	67.00	89.00	89.00	47.00	48.00	58.00	78.00	90.00	105.00	87.00	105.00	97.00	22.00	40.00	36.00
C:\Users\fdematheis\Desktop\Neuer Ordner\_457 III___1_37_PMX_0_3#13#2014_A_ 4B_5.oka	3/13/2014 1:47:03 PM	4-B	PM01				457 III		3.50	66.00	74.00	70.00	84.00	100.00	123.00	95.00	87.00	84.00	98.00	110.00	69.00	98.00	118.00	144.00	82.00	55.00	52.00	141.00	88.00	126.00	78.00	66.00	89.00	73.00	67.00	96.00	99.00	47.00	45.00	60.00	81.00	96.00	109.00	90.00	97.00	102.00	20.00	40.00	37.00
C:\Users\fdematheis\Desktop\Neuer Ordner\_457 III___1_37_PMX_0_3#13#2014_A_ 4B_5.oka	3/13/2014 1:47:03 PM	4-B	PM01				457 III		3.75	69.00	85.00	76.00	94.00	106.00	133.00	105.00	98.00	95.00	112.00	122.00	86.00	110.00	129.00	158.00	89.00	67.00	62.00	159.00	101.00	143.00	91.00	77.00	95.00	97.00	74.00	108.00	119.00	54.00	53.00	67.00	93.00	108.00	120.00	106.00	114.00	107.00	27.00	45.00	40.00
C:\Users\fdematheis\Desktop\Neuer Ordner\_457 III___1_37_PMX_0_3#13#2014_A_ 4B_5.oka	3/13/2014 1:47:03 PM	4-B	PM01				457 III		4.00	61.00	83.00	77.00	89.00	109.00	125.00	109.00	97.00	97.00	108.00	119.00	73.00	119.00	131.00	162.00	92.00	69.00	62.00	162.00	102.00	147.00	88.00	77.00	89.00	146.00	75.00	113.00	133.00	51.00	49.00	71.00	94.00	111.00	121.00	110.00	114.00	109.00	24.00	41.00	37.00
C:\Users\fdematheis\Desktop\Neuer Ordner\_457 III___1_37_PMX_0_3#13#2014_A_ 4B_5.oka	3/13/2014 1:47:03 PM	4-B	PM01				457 III		4.25	66.00	89.00	83.00	106.00	117.00	131.00	124.00	99.00	95.00	117.00	121.00	70.00	123.00	140.00	169.00	103.00	77.00	66.00	169.00	113.00	157.00	91.00	83.00	90.00	179.00	84.00	121.00	143.00	53.00	52.00	79.00	103.00	120.00	128.00	116.00	118.00	116.00	26.00	45.00	39.00
C:\Users\fdematheis\Desktop\Neuer Ordner\_457 III___1_37_PMX_0_3#13#2014_A_ 4B_5.oka	3/13/2014 1:47:03 PM	4-B	PM01				457 III		4.50	66.00	94.00	90.00	114.00	125.00	151.00	130.00	106.00	100.00	124.00	136.00	75.00	139.00	147.00	178.00	109.00	89.00	72.00	183.00	118.00	171.00	96.00	88.00	96.00	199.00	88.00	128.00	148.00	58.00	55.00	85.00	111.00	126.00	134.00	125.00	132.00	120.00	27.00	46.00	41.00
C:\Users\fdematheis\Desktop\Neuer Ordner\_457 III___1_37_PMX_0_3#13#2014_A_ 4B_5.oka	3/13/2014 1:47:03 PM	4-B	PM01				457 III		4.75	65.00	96.00	92.00	118.00	129.00	150.00	134.00	98.00	101.00	122.00	132.00	63.00	153.00	152.00	178.00	110.00	137.00	87.00	184.00	119.00	171.00	92.00	85.00	91.00	208.00	88.00	132.00	145.00	54.00	54.00	88.00	111.00	127.00	129.00	125.00	130.00	129.00	25.00	46.00	38.00
C:\Users\fdematheis\Desktop\Neuer Ordner\_457 III___1_37_PMX_0_3#13#2014_A_ 4B_5.oka	3/13/2014 1:47:03 PM	4-B	PM01				457 III		5.00	69.00	101.00	94.00	129.00	145.00	158.00	144.00	104.00	112.00	128.00	144.00	73.00	165.00	156.00	189.00	117.00	168.00	139.00	200.00	129.00	189.00	98.00	92.00	96.00	221.00	96.00	142.00	140.00	61.00	57.00	94.00	121.00	132.00	140.00	135.00	146.00	133.00	25.00	48.00	41.00
C:\Users\fdematheis\Desktop\Neuer Ordner\_457 III___1_37_PMX_0_3#13#2014_A_ 4B_5.oka	3/13/2014 1:47:03 PM	4-B	PM01				457 III		5.25	68.00	105.00	99.00	137.00	155.00	166.00	157.00	106.00	119.00	135.00	155.00	79.00	179.00	165.00	197.00	126.00	192.00	167.00	211.00	136.00	196.00	102.00	99.00	101.00	232.00	103.00	150.00	144.00	66.00	66.00	101.00	130.00	144.00	146.00	141.00	159.00	143.00	27.00	51.00	43.00
C:\Users\fdematheis\Desktop\Neuer Ordner\_457 III___1_37_PMX_0_3#13#2014_A_ 4B_5.oka	3/13/2014 1:47:03 PM	4-B	PM01				457 III		5.50	69.00	111.00	102.00	143.00	162.00	171.00	164.00	106.00	120.00	134.00	156.00	74.00	190.00	168.00	202.00	130.00	204.00	183.00	214.00	138.00	198.00	97.00	98.00	101.00	238.00	107.00	156.00	157.00	66.00	73.00	106.00	131.00	150.00	154.00	122.00	161.00	157.00	30.00	53.00	48.00
C:\Users\fdematheis\Desktop\Neuer Ordner\_457 III___1_37_PMX_0_3#13#2014_A_ 4B_5.oka	3/13/2014 1:47:03 PM	4-B	PM01				457 III		5.75	67.00	111.00	103.00	147.00	167.00	171.00	170.00	106.00	122.00	135.00	159.00	68.00	195.00	171.00	202.00	133.00	214.00	196.00	215.00	139.00	202.00	96.00	97.00	98.00	244.00	110.00	159.00	170.00	62.00	77.00	107.00	133.00	154.00	156.00	150.00	164.00	163.00	30.00	49.00	43.00
C:\Users\fdematheis\Desktop\Neuer Ordner\_457 III___1_37_PMX_0_3#13#2014_A_ 4B_5.oka	3/13/2014 1:47:03 PM	4-B	PM01				457 III		6.00	74.00	117.00	107.00	156.00	179.00	183.00	179.00	114.00	133.00	146.00	176.00	90.00	206.00	178.00	213.00	140.00	225.00	208.00	228.00	153.00	214.00	109.00	106.00	112.00	254.00	118.00	170.00	188.00	75.00	86.00	114.00	143.00	163.00	165.00	159.00	184.00	170.00	31.00	57.00	48.00
C:\Users\fdematheis\Desktop\Neuer Ordner\_457 III___1_37_PMX_0_3#13#2014_A_ 4B_5.oka	3/13/2014 1:47:03 PM	4-B	PM01				457 III		6.25	73.00	120.00	108.00	164.00	184.00	186.00	186.00	112.00	137.00	145.00	175.00	82.00	213.00	181.00	218.00	141.00	233.00	216.00	229.00	155.00	218.00	105.00	108.00	106.00	257.00	121.00	173.00	195.00	74.00	91.00	115.00	146.00	169.00	168.00	159.00	185.00	175.00	34.00	56.00	47.00
C:\Users\fdematheis\Desktop\Neuer Ordner\_457 III___1_37_PMX_0_3#13#2014_A_ 4B_5.oka	3/13/2014 1:47:03 PM	4-B	PM01				457 III		6.50	69.00	119.00	108.00	164.00	185.00	185.00	187.00	111.00	136.00	142.00	172.00	66.00	216.00	186.00	217.00	141.00	237.00	220.00	226.00	145.00	212.00	99.00	105.00	101.00	259.00	123.00	177.00	203.00	71.00	94.00	118.00	146.00	169.00	170.00	160.00	181.00	182.00	33.00	51.00	44.00
C:\Users\fdematheis\Desktop\Neuer Ordner\_457 III___1_37_PMX_0_3#13#2014_A_ 4B_5.oka	3/13/2014 1:47:03 PM	4-B	PM01				457 III		6.75	74.00	123.00	112.00	177.00	190.00	194.00	194.00	116.00	143.00	149.00	181.00	75.00	222.00	193.00	226.00	148.00	244.00	227.00	233.00	148.00	218.00	107.00	109.00	104.00	264.00	128.00	184.00	206.00	78.00	101.00	119.00	153.00	172.00	175.00	168.00	191.00	188.00	33.00	58.00	47.00
C:\Users\fdematheis\Desktop\Neuer Ordner\_457 III___1_37_PMX_0_3#13#2014_A_ 4B_5.oka	3/13/2014 1:47:03 PM	4-B	PM01				457 III		7.00	73.00	123.00	110.00	187.00	194.00	197.00	197.00	117.00	148.00	151.00	186.00	78.00	224.00	195.00	228.00	148.00	247.00	231.00	236.00	151.00	223.00	109.00	111.00	104.00	266.00	128.00	186.00	208.00	78.00	106.00	119.00	160.00	178.00	174.00	172.00	196.00	188.00	30.00	53.00	43.00
C:\Users\fdematheis\Desktop\Neuer Ordner\_457 III___1_37_PMX_0_3#13#2014_A_ 4B_5.oka	3/13/2014 1:47:03 PM	4-B	PM01				457 III		7.25	73.00	127.00	112.00	201.00	198.00	199.00	201.00	119.00	151.00	152.00	189.00	76.00	227.00	196.00	232.00	148.00	248.00	235.00	240.00	150.00	225.00	108.00	112.00	104.00	269.00	129.00	191.00	211.00	78.00	108.00	119.00	160.00	180.00	177.00	173.00	201.00	192.00	31.00	55.00	43.00
C:\Users\fdematheis\Desktop\Neuer Ordner\_457 III___1_37_PMX_0_3#13#2014_A_ 4B_5.oka	3/13/2014 1:47:03 PM	4-B	PM01				457 III		7.50	71.00	132.00	116.00	211.00	200.00	201.00	206.00	120.00	156.00	153.00	190.00	68.00	232.00	203.00	229.00	153.00	255.00	240.00	237.00	147.00	226.00	104.00	111.00	105.00	270.00	134.00	197.00	217.00	72.00	110.00	124.00	162.00	184.00	181.00	178.00	200.00	203.00	32.00	51.00	44.00
C:\Users\fdematheis\Desktop\Neuer Ordner\_457 III___1_37_PMX_0_3#13#2014_A_ 4B_5.oka	3/13/2014 1:47:03 PM	4-B	PM01				457 III		7.75	77.00	140.00	116.00	227.00	207.00	209.00	213.00	125.00	160.00	158.00	197.00	83.00	238.00	202.00	236.00	157.00	259.00	243.00	244.00	157.00	233.00	112.00	116.00	109.00	274.00	138.00	202.00	220.00	79.00	116.00	128.00	167.00	190.00	185.00	182.00	213.00	206.00	35.00	54.00	48.00
C:\Users\fdematheis\Desktop\Neuer Ordner\_457 III___1_37_PMX_0_3#13#2014_A_ 4B_5.oka	3/13/2014 1:47:03 PM	4-B	PM01				457 III		8.00	74.00	142.00	118.00	233.00	207.00	209.00	215.00	128.00	165.00	159.00	198.00	76.00	240.00	205.00	237.00	156.00	261.00	246.00	244.00	157.00	232.00	108.00	116.00	108.00	274.00	141.00	204.00	223.00	77.00	121.00	129.00	169.00	191.00	186.00	185.00	212.00	208.00	34.00	53.00	46.00
C:\Users\fdematheis\Desktop\Neuer Ordner\_457 III___1_37_PMX_0_3#13#2014_A_ 4B_5.oka	3/13/2014 1:47:03 PM	4-B	PM01				457 III		8.25	74.00	148.00	120.00	239.00	211.00	211.00	219.00	129.00	169.00	164.00	201.00	80.00	241.00	209.00	240.00	159.00	264.00	249.00	246.00	163.00	234.00	111.00	120.00	110.00	275.00	143.00	209.00	224.00	79.00	126.00	130.00	174.00	194.00	190.00	187.00	217.00	211.00	33.00	51.00	43.00
C:\Users\fdematheis\Desktop\Neuer Ordner\_457 III___1_37_PMX_0_3#13#2014_A_ 4B_5.oka	3/13/2014 1:47:03 PM	4-B	PM01				457 III		8.50	76.00	153.00	121.00	244.00	215.00	214.00	225.00	134.00	171.00	165.00	203.00	78.00	245.00	211.00	242.00	161.00	266.00	251.00	247.00	167.00	236.00	110.00	119.00	110.00	277.00	146.00	212.00	227.00	79.00	132.00	135.00	175.00	196.00	193.00	188.00	218.00	217.00	38.00	55.00	48.00
C:\Users\fdematheis\Desktop\Neuer Ordner\_457 III___1_37_PMX_0_3#13#2014_A_ 4B_5.oka	3/13/2014 1:47:03 PM	4-B	PM01				457 III		8.75	74.00	158.00	122.00	247.00	217.00	216.00	223.00	136.00	177.00	168.00	208.00	80.00	245.00	220.00	245.00	160.00	269.00	253.00	247.00	175.00	239.00	117.00	122.00	107.00	279.00	144.00	213.00	227.00	81.00	130.00	133.00	182.00	198.00	191.00	192.00	223.00	215.00	29.00	48.00	42.00
C:\Users\fdematheis\Desktop\Neuer Ordner\_457 III___1_37_PMX_0_3#13#2014_A_ 4B_5.oka	3/13/2014 1:47:03 PM	4-B	PM01				457 III		9.00	75.00	163.00	120.00	251.00	219.00	217.00	227.00	138.00	178.00	167.00	208.00	78.00	246.00	214.00	245.00	163.00	271.00	253.00	250.00	170.00	238.00	112.00	125.00	110.00	278.00	150.00	216.00	230.00	78.00	137.00	138.00	180.00	200.00	198.00	192.00	226.00	222.00	32.00	51.00	46.00
C:\Users\fdematheis\Desktop\Neuer Ordner\_457 III___1_37_PMX_0_3#13#2014_A_ 4B_5.oka	3/13/2014 1:47:03 PM	4-B	PM01				457 III		9.25	73.00	171.00	124.00	254.00	223.00	219.00	232.00	145.00	184.00	174.00	210.00	79.00	249.00	223.00	244.00	164.00	273.00	257.00	250.00	174.00	240.00	112.00	127.00	112.00	281.00	151.00	219.00	232.00	79.00	141.00	141.00	184.00	204.00	198.00	195.00	229.00	227.00	34.00	51.00	44.00
C:\Users\fdematheis\Desktop\Neuer Ordner\_457 III___1_37_PMX_0_3#13#2014_A_ 4B_5.oka	3/13/2014 1:47:03 PM	4-B	PM01				457 III		9.50	71.00	173.00	125.00	257.00	224.00	219.00	232.00	144.00	187.00	173.00	212.00	73.00	250.00	224.00	244.00	163.00	277.00	259.00	250.00	174.00	238.00	111.00	126.00	109.00	279.00	156.00	222.00	236.00	75.00	144.00	142.00	186.00	205.00	200.00	197.00	228.00	231.00	32.00	51.00	44.00
C:\Users\fdematheis\Desktop\Neuer Ordner\_457 III___1_37_PMX_0_3#13#2014_A_ 4B_5.oka	3/13/2014 1:47:03 PM	4-B	PM01				457 III		9.75	77.00	178.00	124.00	260.00	228.00	224.00	236.00	149.00	191.00	176.00	216.00	88.00	251.00	221.00	252.00	166.00	276.00	258.00	253.00	182.00	245.00	118.00	133.00	112.00	281.00	156.00	223.00	237.00	81.00	149.00	146.00	188.00	208.00	201.00	199.00	236.00	231.00	33.00	54.00	46.00
C:\Users\fdematheis\Desktop\Neuer Ordner\_457 III___1_37_PMX_0_3#13#2014_A_ 4B_5.oka	3/13/2014 1:47:03 PM	4-B	PM01				457 III		10.00	73.00	181.00	125.00	259.00	229.00	220.00	238.00	148.00	190.00	178.00	215.00	77.00	251.00	229.00	250.00	167.00	278.00	262.00	252.00	181.00	245.00	116.00	134.00	111.00	281.00	158.00	224.00	237.00	79.00	150.00	147.00	192.00	207.00	201.00	200.00	235.00	232.00	31.00	51.00	43.00
C:\Users\fdematheis\Desktop\Neuer Ordner\_457 III___1_37_PMX_0_3#13#2014_A_ 4B_5.oka	3/13/2014 1:47:03 PM	4-B	PM01				457 III		10.25	78.00	187.00	129.00	265.00	235.00	227.00	243.00	156.00	199.00	182.00	223.00	92.00	255.00	226.00	254.00	173.00	281.00	265.00	255.00	188.00	250.00	121.00	138.00	117.00	283.00	167.00	227.00	240.00	83.00	158.00	153.00	196.00	212.00	206.00	201.00	245.00	238.00	36.00	54.00	49.00
C:\Users\fdematheis\Desktop\Neuer Ordner\_457 III___1_37_PMX_0_3#13#2014_A_ 4B_5.oka	3/13/2014 1:47:03 PM	4-B	PM01				457 III		10.50	75.00	189.00	129.00	263.00	233.00	222.00	243.00	155.00	200.00	181.00	219.00	75.00	255.00	232.00	251.00	170.00	281.00	263.00	252.00	185.00	242.00	113.00	135.00	111.00	283.00	168.00	229.00	240.00	78.00	156.00	152.00	198.00	213.00	206.00	203.00	243.00	239.00	33.00	52.00	44.00
C:\Users\fdematheis\Desktop\Neuer Ordner\_457 III___1_37_PMX_0_3#13#2014_A_ 4B_5.oka	3/13/2014 1:47:03 PM	4-B	PM01				457 III		10.75	77.00	195.00	129.00	266.00	237.00	228.00	247.00	162.00	203.00	185.00	227.00	88.00	257.00	228.00	256.00	175.00	282.00	266.00	257.00	191.00	250.00	120.00	142.00	116.00	284.00	171.00	232.00	241.00	83.00	163.00	154.00	200.00	216.00	207.00	202.00	253.00	241.00	36.00	54.00	49.00
C:\Users\fdematheis\Desktop\Neuer Ordner\_457 III___1_37_PMX_0_3#13#2014_A_ 4B_5.oka	3/13/2014 1:47:03 PM	4-B	PM01				457 III		11.00	77.00	198.00	131.00	269.00	240.00	230.00	251.00	167.00	208.00	187.00	229.00	98.00	257.00	231.00	255.00	175.00	284.00	267.00	259.00	197.00	251.00	122.00	146.00	120.00	285.00	178.00	235.00	243.00	84.00	165.00	160.00	204.00	217.00	212.00	204.00	262.00	246.00	35.00	53.00	48.00
C:\Users\fdematheis\Desktop\Neuer Ordner\_457 III___1_37_PMX_0_3#13#2014_A_ 4B_5.oka	3/13/2014 1:47:03 PM	4-B	PM01				457 III		11.25	77.00	201.00	132.00	269.00	242.00	230.00	251.00	167.00	209.00	188.00	228.00	89.00	259.00	236.00	260.00	177.00	287.00	270.00	257.00	197.00	252.00	121.00	148.00	115.00	286.00	180.00	236.00	246.00	88.00	169.00	163.00	209.00	220.00	208.00	204.00	260.00	247.00	36.00	55.00	49.00
C:\Users\fdematheis\Desktop\Neuer Ordner\_457 III___1_37_PMX_0_3#13#2014_A_ 4B_5.oka	3/13/2014 1:47:03 PM	4-B	PM01				457 III		11.50	77.00	205.00	132.00	271.00	245.00	233.00	252.00	172.00	215.00	191.00	231.00	96.00	258.00	239.00	258.00	181.00	288.00	271.00	261.00	201.00	254.00	124.00	155.00	120.00	287.00	184.00	238.00	247.00	90.00	172.00	164.00	211.00	221.00	212.00	206.00	265.00	248.00	35.00	54.00	47.00
C:\Users\fdematheis\Desktop\Neuer Ordner\_457 III___1_37_PMX_0_3#13#2014_A_ 4B_5.oka	3/13/2014 1:47:03 PM	4-B	PM01				457 III		11.75	78.00	207.00	133.00	272.00	245.00	233.00	253.00	175.00	216.00	192.00	230.00	97.00	260.00	235.00	260.00	182.00	288.00	272.00	258.00	201.00	255.00	122.00	153.00	119.00	287.00	189.00	240.00	246.00	90.00	173.00	165.00	209.00	221.00	211.00	205.00	266.00	251.00	37.00	55.00	50.00
C:\Users\fdematheis\Desktop\Neuer Ordner\_457 III___1_37_PMX_0_3#13#2014_A_ 4B_5.oka	3/13/2014 1:47:03 PM	4-B	PM01				457 III		12.00	75.00	208.00	133.00	271.00	243.00	232.00	254.00	172.00	215.00	195.00	227.00	94.00	260.00	239.00	259.00	181.00	288.00	273.00	258.00	202.00	251.00	117.00	154.00	115.00	287.00	191.00	241.00	247.00	93.00	174.00	167.00	211.00	219.00	213.00	207.00	265.00	252.00	37.00	54.00	46.00
C:\Users\fdematheis\Desktop\Neuer Ordner\_457 III___1_37_PMX_0_3#13#2014_A_ 4B_5.oka	3/13/2014 1:47:03 PM	4-B	PM01				457 III		12.25	76.00	213.00	136.00	273.00	248.00	233.00	258.00	176.00	221.00	196.00	230.00	101.00	262.00	245.00	255.00	185.00	291.00	275.00	258.00	204.00	251.00	120.00	158.00	118.00	287.00	195.00	242.00	250.00	95.00	176.00	169.00	213.00	219.00	212.00	206.00	267.00	254.00	34.00	51.00	46.00
C:\Users\fdematheis\Desktop\Neuer Ordner\_457 III___1_37_PMX_0_3#13#2014_A_ 4B_5.oka	3/13/2014 1:47:03 PM	4-B	PM01				457 III		12.50	79.00	215.00	136.00	274.00	249.00	236.00	258.00	180.00	224.00	196.00	231.00	100.00	261.00	243.00	262.00	189.00	291.00	275.00	262.00	207.00	253.00	119.00	160.00	117.00	290.00	201.00	244.00	248.00	100.00	179.00	173.00	217.00	222.00	214.00	209.00	270.00	256.00	37.00	56.00	48.00
C:\Users\fdematheis\Desktop\Neuer Ordner\_457 III___1_37_PMX_0_3#13#2014_A_ 4B_5.oka	3/13/2014 1:47:03 PM	4-B	PM01				457 III		12.75	78.00	217.00	138.00	275.00	252.00	238.00	261.00	186.00	228.00	202.00	235.00	118.00	263.00	249.00	264.00	191.00	294.00	277.00	265.00	218.00	258.00	133.00	170.00	124.00	289.00	201.00	246.00	252.00	107.00	184.00	177.00	222.00	227.00	216.00	211.00	277.00	257.00	35.00	56.00	48.00
C:\Users\fdematheis\Desktop\Neuer Ordner\_457 III___1_37_PMX_0_3#13#2014_A_ 4B_5.oka	3/13/2014 1:47:03 PM	4-B	PM01				457 III		13.00	82.00	223.00	141.00	278.00	253.00	240.00	265.00	192.00	233.00	204.00	237.00	125.00	264.00	247.00	266.00	195.00	295.00	278.00	264.00	218.00	259.00	132.00	171.00	127.00	292.00	209.00	249.00	253.00	109.00	188.00	181.00	221.00	227.00	221.00	212.00	279.00	260.00	39.00	58.00	51.00
C:\Users\fdematheis\Desktop\Neuer Ordner\_457 III___1_37_PMX_0_3#13#2014_A_ 4B_5.oka	3/13/2014 1:47:03 PM	4-B	PM01				457 III		13.25	78.00	221.00	138.00	277.00	253.00	236.00	261.00	188.00	229.00	202.00	234.00	116.00	263.00	249.00	262.00	193.00	295.00	277.00	261.00	215.00	254.00	120.00	166.00	119.00	290.00	209.00	247.00	252.00	106.00	184.00	179.00	219.00	226.00	215.00	211.00	276.00	261.00	35.00	53.00	47.00
C:\Users\fdematheis\Desktop\Neuer Ordner\_457 III___1_37_PMX_0_3#13#2014_A_ 4B_5.oka	3/13/2014 1:47:03 PM	4-B	PM01				457 III		13.50	82.00	225.00	140.00	278.00	253.00	239.00	265.00	190.00	233.00	207.00	233.00	124.00	266.00	251.00	264.00	198.00	296.00	279.00	262.00	220.00	258.00	126.00	174.00	123.00	292.00	210.00	250.00	252.00	113.00	189.00	182.00	223.00	228.00	216.00	214.00	277.00	262.00	38.00	57.00	49.00
C:\Users\fdematheis\Desktop\Neuer Ordner\_457 III___1_37_PMX_0_3#13#2014_A_ 4B_5.oka	3/13/2014 1:47:03 PM	4-B	PM01				457 III		13.75	79.00	228.00	144.00	279.00	257.00	242.00	266.00	196.00	235.00	207.00	237.00	136.00	264.00	253.00	264.00	199.00	296.00	281.00	266.00	223.00	260.00	129.00	178.00	130.00	290.00	215.00	251.00	255.00	116.00	193.00	185.00	224.00	230.00	220.00	215.00	281.00	266.00	38.00	55.00	48.00
C:\Users\fdematheis\Desktop\Neuer Ordner\_457 III___1_37_PMX_0_3#13#2014_A_ 4B_5.oka	3/13/2014 1:47:03 PM	4-B	PM01				457 III		14.00	83.00	230.00	146.00	280.00	258.00	245.00	267.00	197.00	238.00	208.00	237.00	138.00	267.00	253.00	265.00	201.00	299.00	282.00	264.00	222.00	258.00	126.00	179.00	129.00	293.00	217.00	253.00	256.00	117.00	193.00	188.00	225.00	232.00	219.00	217.00	281.00	267.00	39.00	59.00	49.00
C:\Users\fdematheis\Desktop\Neuer Ordner\_457 III___1_37_PMX_0_3#13#2014_A_ 4B_5.oka	3/13/2014 1:47:03 PM	4-B	PM01				457 III		14.25	84.00	232.00	145.00	280.00	258.00	240.00	269.00	200.00	236.00	208.00	236.00	146.00	267.00	253.00	264.00	203.00	299.00	280.00	265.00	223.00	256.00	124.00	179.00	129.00	292.00	219.00	252.00	257.00	120.00	194.00	191.00	223.00	231.00	221.00	216.00	280.00	268.00	41.00	57.00	50.00
C:\Users\fdematheis\Desktop\Neuer Ordner\_457 III___1_37_PMX_0_3#13#2014_A_ 4B_5.oka	3/13/2014 1:47:03 PM	4-B	PM01				457 III		14.50	81.00	232.00	145.00	281.00	259.00	243.00	269.00	200.00	240.00	211.00	240.00	159.00	266.00	256.00	265.00	203.00	298.00	283.00	265.00	227.00	260.00	129.00	186.00	135.00	291.00	219.00	256.00	256.00	123.00	196.00	192.00	228.00	230.00	222.00	216.00	282.00	268.00	36.00	58.00	49.00
C:\Users\fdematheis\Desktop\Neuer Ordner\_457 III___1_37_PMX_0_3#13#2014_A_ 4B_5.oka	3/13/2014 1:47:03 PM	4-B	PM01				457 III		14.75	82.00	237.00	147.00	282.00	263.00	244.00	271.00	202.00	242.00	215.00	239.00	166.00	268.00	259.00	265.00	204.00	301.00	285.00	264.00	230.00	258.00	126.00	185.00	137.00	292.00	222.00	255.00	258.00	126.00	198.00	194.00	230.00	234.00	225.00	218.00	281.00	270.00	41.00	58.00	49.00
C:\Users\fdematheis\Desktop\Neuer Ordner\_457 III___1_37_PMX_0_3#13#2014_A_ 4B_5.oka	3/13/2014 1:47:03 PM	4-B	PM01				457 III		15.00	80.00	237.00	149.00	281.00	262.00	243.00	272.00	205.00	241.00	215.00	237.00	170.00	268.00	258.00	261.00	204.00	300.00	286.00	263.00	227.00	256.00	123.00	182.00	143.00	291.00	224.00	256.00	259.00	127.00	198.00	198.00	228.00	234.00	221.00	219.00	280.00	272.00	40.00	56.00	48.00
C:\Users\fdematheis\Desktop\Neuer Ordner\_457 III___1_37_PMX_0_3#13#2014_A_ 4B_5.oka	3/13/2014 1:47:03 PM	4-B	PM01				457 III		15.25	78.00	235.00	148.00	277.00	262.00	243.00	270.00	204.00	246.00	218.00	238.00	176.00	267.00	266.00	261.00	206.00	297.00	285.00	264.00	230.00	257.00	130.00	188.00	144.00	290.00	221.00	256.00	257.00	127.00	198.00	194.00	232.00	233.00	221.00	218.00	281.00	271.00	34.00	53.00	42.00
C:\Users\fdematheis\Desktop\Neuer Ordner\_457 III___1_37_PMX_0_3#13#2014_A_ 4B_5.oka	3/13/2014 1:47:03 PM	4-B	PM01				457 III		15.50	83.00	241.00	153.00	283.00	266.00	247.00	276.00	212.00	246.00	220.00	242.00	190.00	268.00	261.00	269.00	209.00	300.00	288.00	267.00	238.00	263.00	131.00	194.00	149.00	293.00	229.00	258.00	259.00	137.00	203.00	202.00	232.00	239.00	226.00	222.00	288.00	274.00	40.00	58.00	53.00
C:\Users\fdematheis\Desktop\Neuer Ordner\_457 III___1_37_PMX_0_3#13#2014_A_ 4B_5.oka	3/13/2014 1:47:03 PM	4-B	PM01				457 III		15.75	80.00	240.00	153.00	282.00	266.00	246.00	273.00	212.00	247.00	218.00	237.00	190.00	269.00	262.00	265.00	208.00	301.00	285.00	263.00	231.00	256.00	123.00	189.00	151.00	291.00	230.00	259.00	258.00	132.00	201.00	202.00	231.00	235.00	224.00	219.00	281.00	276.00	41.00	55.00	49.00
C:\Users\fdematheis\Desktop\Neuer Ordner\_457 III___1_37_PMX_0_3#13#2014_A_ 4B_5.oka	3/13/2014 1:47:03 PM	4-B	PM01				457 III		16.00	84.00	244.00	156.00	283.00	267.00	247.00	275.00	216.00	250.00	223.00	241.00	196.00	271.00	265.00	264.00	211.00	301.00	289.00	265.00	236.00	260.00	128.00	194.00	156.00	293.00	232.00	260.00	258.00	136.00	205.00	204.00	234.00	240.00	227.00	223.00	285.00	278.00	44.00	59.00	50.00
C:\Users\fdematheis\Desktop\Neuer Ordner\_457 III___1_37_PMX_0_3#13#2014_A_ 4B_5.oka	3/13/2014 1:47:03 PM	4-B	PM01				457 III		16.25	84.00	246.00	157.00	285.00	266.00	249.00	278.00	218.00	250.00	222.00	242.00	205.00	271.00	264.00	266.00	213.00	301.00	289.00	266.00	238.00	259.00	125.00	193.00	161.00	293.00	236.00	261.00	260.00	139.00	207.00	206.00	234.00	240.00	228.00	225.00	283.00	279.00	44.00	61.00	55.00
C:\Users\fdematheis\Desktop\Neuer Ordner\_457 III___1_37_PMX_0_3#13#2014_A_ 4B_5.oka	3/13/2014 1:47:03 PM	4-B	PM01				457 III		16.50	87.00	246.00	156.00	286.00	268.00	250.00	279.00	221.00	253.00	226.00	244.00	210.00	271.00	264.00	270.00	215.00	304.00	291.00	269.00	243.00	264.00	134.00	201.00	162.00	296.00	235.00	261.00	258.00	148.00	213.00	208.00	240.00	243.00	230.00	224.00	287.00	279.00	42.00	61.00	51.00
C:\Users\fdematheis\Desktop\Neuer Ordner\_457 III___1_37_PMX_0_3#13#2014_A_ 4B_5.oka	3/13/2014 1:47:03 PM	4-B	PM01				457 III		16.75	87.00	248.00	161.00	287.00	271.00	253.00	280.00	221.00	255.00	227.00	246.00	213.00	271.00	264.00	271.00	219.00	303.00	291.00	270.00	246.00	266.00	134.00	203.00	165.00	296.00	238.00	264.00	260.00	149.00	212.00	212.00	240.00	244.00	232.00	226.00	288.00	280.00	45.00	62.00	57.00
C:\Users\fdematheis\Desktop\Neuer Ordner\_457 III___1_37_PMX_0_3#13#2014_A_ 4B_5.oka	3/13/2014 1:47:03 PM	4-B	PM01				457 III		17.00	86.00	249.00	159.00	285.00	271.00	250.00	280.00	223.00	255.00	229.00	245.00	217.00	271.00	266.00	269.00	218.00	303.00	291.00	269.00	245.00	263.00	132.00	203.00	167.00	294.00	239.00	264.00	258.00	149.00	214.00	210.00	238.00	243.00	230.00	225.00	285.00	279.00	41.00	61.00	52.00
C:\Users\fdematheis\Desktop\Neuer Ordner\_457 III___1_37_PMX_0_3#13#2014_A_ 4B_5.oka	3/13/2014 1:47:03 PM	4-B	PM01				457 III		17.25	85.00	250.00	161.00	287.00	271.00	253.00	283.00	227.00	255.00	230.00	248.00	220.00	271.00	266.00	269.00	220.00	304.00	292.00	270.00	248.00	266.00	137.00	207.00	171.00	294.00	237.00	265.00	258.00	151.00	216.00	213.00	242.00	247.00	233.00	226.00	289.00	281.00	41.00	60.00	52.00
C:\Users\fdematheis\Desktop\Neuer Ordner\_457 III___1_37_PMX_0_3#13#2014_A_ 4B_5.oka	3/13/2014 1:47:03 PM	4-B	PM01				457 III		17.50	86.00	250.00	162.00	286.00	272.00	250.00	280.00	225.00	254.00	228.00	245.00	218.00	270.00	265.00	270.00	220.00	305.00	293.00	267.00	246.00	262.00	129.00	202.00	172.00	295.00	238.00	266.00	259.00	153.00	215.00	212.00	239.00	244.00	231.00	224.00	285.00	280.00	42.00	61.00	53.00
C:\Users\fdematheis\Desktop\Neuer Ordner\_457 III___1_37_PMX_0_3#13#2014_A_ 4B_5.oka	3/13/2014 1:47:03 PM	4-B	PM01				457 III		17.75	84.00	253.00	164.00	286.00	274.00	253.00	283.00	229.00	258.00	232.00	246.00	226.00	273.00	270.00	268.00	220.00	305.00	294.00	268.00	245.00	263.00	130.00	204.00	179.00	295.00	240.00	266.00	259.00	152.00	216.00	215.00	240.00	247.00	230.00	227.00	285.00	284.00	42.00	60.00	51.00
C:\Users\fdematheis\Desktop\Neuer Ordner\_457 III___1_37_PMX_0_3#13#2014_A_ 4B_5.oka	3/13/2014 1:47:03 PM	4-B	PM01				457 III		18.00	84.00	254.00	165.00	287.00	274.00	253.00	284.00	232.00	259.00	234.00	247.00	228.00	273.00	269.00	268.00	223.00	304.00	294.00	270.00	249.00	265.00	130.00	207.00	182.00	296.00	240.00	266.00	259.00	156.00	217.00	216.00	241.00	248.00	232.00	229.00	288.00	284.00	45.00	64.00	52.00
C:\Users\fdematheis\Desktop\Neuer Ordner\_457 III___1_37_PMX_0_3#13#2014_A_ 4B_5.oka	3/13/2014 1:47:03 PM	4-B	PM01				457 III		18.25	87.00	255.00	167.00	286.00	274.00	254.00	285.00	234.00	260.00	236.00	248.00	230.00	272.00	272.00	267.00	224.00	306.00	293.00	270.00	250.00	264.00	131.00	207.00	183.00	295.00	243.00	268.00	258.00	158.00	217.00	215.00	242.00	250.00	231.00	229.00	287.00	285.00	42.00	59.00	51.00
C:\Users\fdematheis\Desktop\Neuer Ordner\_457 III___1_37_PMX_0_3#13#2014_A_ 4B_5.oka	3/13/2014 1:47:03 PM	4-B	PM01				457 III		18.50	81.00	254.00	166.00	286.00	274.00	253.00	284.00	234.00	259.00	237.00	246.00	233.00	273.00	271.00	266.00	221.00	306.00	292.00	267.00	249.00	264.00	132.00	209.00	184.00	293.00	240.00	266.00	255.00	160.00	216.00	217.00	242.00	249.00	230.00	228.00	287.00	284.00	39.00	59.00	49.00
C:\Users\fdematheis\Desktop\Neuer Ordner\_457 III___1_37_PMX_0_3#13#2014_A_ 4B_5.oka	3/13/2014 1:47:03 PM	4-B	PM01				457 III		18.75	86.00	253.00	170.00	287.00	276.00	256.00	284.00	235.00	259.00	238.00	248.00	234.00	272.00	269.00	272.00	224.00	304.00	292.00	271.00	253.00	265.00	135.00	212.00	187.00	295.00	243.00	267.00	256.00	164.00	221.00	219.00	245.00	251.00	233.00	232.00	288.00	284.00	42.00	63.00	52.00
C:\Users\fdematheis\Desktop\Neuer Ordner\_457 III___1_37_PMX_0_3#13#2014_A_ 4B_5.oka	3/13/2014 1:47:03 PM	4-B	PM01				457 III		19.00	86.00	256.00	171.00	289.00	277.00	257.00	287.00	239.00	263.00	240.00	253.00	240.00	273.00	270.00	272.00	229.00	307.00	293.00	272.00	256.00	268.00	140.00	217.00	190.00	296.00	245.00	270.00	256.00	167.00	224.00	221.00	248.00	252.00	235.00	231.00	292.00	286.00	44.00	64.00	53.00
C:\Users\fdematheis\Desktop\Neuer Ordner\_457 III___1_37_PMX_0_3#13#2014_A_ 4B_5.oka	3/13/2014 1:47:03 PM	4-B	PM01				457 III		19.25	84.00	255.00	175.00	287.00	277.00	257.00	286.00	241.00	263.00	241.00	252.00	241.00	273.00	270.00	272.00	228.00	306.00	294.00	272.00	256.00	267.00	138.00	216.00	193.00	294.00	246.00	270.00	256.00	166.00	223.00	223.00	247.00	253.00	236.00	231.00	291.00	286.00	39.00	62.00	51.00
C:\Users\fdematheis\Desktop\Neuer Ordner\_457 III___1_37_PMX_0_3#13#2014_A_ 4B_5.oka	3/13/2014 1:47:03 PM	4-B	PM01				457 III		19.50	86.00	258.00	175.00	288.00	277.00	258.00	288.00	241.00	262.00	242.00	250.00	242.00	274.00	270.00	273.00	229.00	307.00	294.00	272.00	257.00	266.00	133.00	212.00	194.00	295.00	248.00	268.00	256.00	168.00	225.00	224.00	246.00	253.00	234.00	230.00	288.00	289.00	44.00	64.00	54.00
C:\Users\fdematheis\Desktop\Neuer Ordner\_457 III___1_37_PMX_0_3#13#2014_A_ 4B_5.oka	3/13/2014 1:47:03 PM	4-B	PM01				457 III		19.75	87.00	258.00	176.00	288.00	277.00	257.00	287.00	241.00	264.00	245.00	250.00	243.00	273.00	273.00	272.00	230.00	307.00	294.00	271.00	256.00	266.00	132.00	214.00	200.00	296.00	249.00	270.00	255.00	171.00	226.00	225.00	247.00	254.00	233.00	232.00	289.00	288.00	43.00	63.00	53.00
C:\Users\fdematheis\Desktop\Neuer Ordner\_457 III___1_37_PMX_0_3#13#2014_A_ 4B_5.oka	3/13/2014 1:47:03 PM	4-B	PM01				457 III		20.00	86.00	258.00	177.00	288.00	278.00	258.00	287.00	245.00	263.00	243.00	251.00	246.00	272.00	271.00	272.00	230.00	306.00	294.00	271.00	257.00	267.00	138.00	217.00	198.00	295.00	250.00	269.00	255.00	173.00	226.00	223.00	247.00	254.00	233.00	232.00	290.00	288.00	41.00	66.00	52.00
C:\Users\fdematheis\Desktop\Neuer Ordner\_457 III___1_37_PMX_0_3#13#2014_A_ 4B_5.oka	3/13/2014 1:47:03 PM	4-B	PM01				457 III		20.25	87.00	258.00	180.00	288.00	278.00	259.00	288.00	245.00	264.00	243.00	252.00	247.00	274.00	272.00	273.00	230.00	307.00	291.00	271.00	258.00	269.00	137.00	216.00	200.00	294.00	251.00	270.00	253.00	175.00	227.00	225.00	248.00	255.00	234.00	232.00	291.00	288.00	41.00	63.00	52.00
C:\Users\fdematheis\Desktop\Neuer Ordner\_457 III___1_37_PMX_0_3#13#2014_A_ 4B_5.oka	3/13/2014 1:47:03 PM	4-B	PM01				457 III		20.50	89.00	260.00	184.00	290.00	279.00	260.00	292.00	250.00	267.00	249.00	254.00	249.00	275.00	275.00	272.00	233.00	307.00	293.00	274.00	260.00	269.00	139.00	218.00	204.00	296.00	252.00	271.00	255.00	176.00	229.00	226.00	250.00	256.00	238.00	233.00	292.00	291.00	46.00	67.00	54.00
C:\Users\fdematheis\Desktop\Neuer Ordner\_457 III___1_37_PMX_0_3#13#2014_A_ 4B_5.oka	3/13/2014 1:47:03 PM	4-B	PM01				457 III		20.75	86.00	261.00	185.00	289.00	279.00	260.00	288.00	249.00	265.00	247.00	253.00	250.00	273.00	273.00	273.00	234.00	306.00	292.00	272.00	260.00	268.00	138.00	218.00	207.00	296.00	252.00	272.00	253.00	177.00	229.00	227.00	253.00	258.00	236.00	234.00	290.00	290.00	41.00	67.00	53.00
C:\Users\fdematheis\Desktop\Neuer Ordner\_457 III___1_37_PMX_0_3#13#2014_A_ 4B_5.oka	3/13/2014 1:47:03 PM	4-B	PM01				457 III		21.00	89.00	262.00	189.00	291.00	281.00	263.00	292.00	252.00	267.00	249.00	255.00	253.00	276.00	277.00	274.00	236.00	309.00	296.00	274.00	261.00	268.00	139.00	219.00	211.00	298.00	255.00	272.00	255.00	180.00	231.00	229.00	253.00	259.00	238.00	236.00	291.00	293.00	44.00	69.00	57.00
C:\Users\fdematheis\Desktop\Neuer Ordner\_457 III___1_37_PMX_0_3#13#2014_A_ 4B_5.oka	3/13/2014 1:47:03 PM	4-B	PM01				457 III		21.25	83.00	262.00	188.00	288.00	281.00	260.00	289.00	251.00	268.00	248.00	251.00	255.00	275.00	276.00	268.00	231.00	307.00	291.00	269.00	258.00	266.00	133.00	215.00	214.00	295.00	254.00	271.00	253.00	176.00	228.00	227.00	251.00	256.00	234.00	234.00	287.00	292.00	44.00	65.00	49.00
C:\Users\fdematheis\Desktop\Neuer Ordner\_457 III___1_37_PMX_0_3#13#2014_A_ 4B_5.oka	3/13/2014 1:47:03 PM	4-B	PM01				457 III		21.50	90.00	263.00	193.00	292.00	283.00	263.00	292.00	253.00	268.00	252.00	258.00	257.00	276.00	275.00	275.00	237.00	309.00	295.00	274.00	263.00	271.00	142.00	221.00	214.00	297.00	256.00	273.00	255.00	184.00	234.00	231.00	252.00	261.00	238.00	235.00	293.00	292.00	47.00	72.00	56.00
C:\Users\fdematheis\Desktop\Neuer Ordner\_457 III___1_37_PMX_0_3#13#2014_A_ 4B_5.oka	3/13/2014 1:47:03 PM	4-B	PM01				457 III		21.75	89.00	263.00	194.00	290.00	282.00	262.00	292.00	254.00	269.00	253.00	256.00	256.00	275.00	275.00	275.00	237.00	309.00	294.00	275.00	264.00	270.00	141.00	222.00	217.00	298.00	255.00	273.00	253.00	185.00	235.00	230.00	253.00	260.00	238.00	237.00	293.00	291.00	45.00	70.00	56.00
C:\Users\fdematheis\Desktop\Neuer Ordner\_457 III___1_37_PMX_0_3#13#2014_A_ 4B_5.oka	3/13/2014 1:47:03 PM	4-B	PM01				457 III		22.00	91.00	264.00	196.00	292.00	282.00	265.00	294.00	257.00	270.00	253.00	257.00	261.00	276.00	275.00	276.00	239.00	310.00	295.00	275.00	265.00	271.00	143.00	222.00	218.00	299.00	257.00	275.00	255.00	188.00	237.00	233.00	255.00	263.00	240.00	237.00	292.00	293.00	48.00	73.00	58.00
C:\Users\fdematheis\Desktop\Neuer Ordner\_457 III___1_37_PMX_0_3#13#2014_A_ 4B_5.oka	3/13/2014 1:47:03 PM	4-B	PM01				457 III		22.25	89.00	266.00	197.00	290.00	282.00	262.00	292.00	257.00	269.00	253.00	255.00	261.00	277.00	277.00	271.00	236.00	307.00	294.00	270.00	261.00	270.00	138.00	217.00	222.00	294.00	260.00	274.00	255.00	184.00	234.00	233.00	251.00	260.00	236.00	234.00	288.00	294.00	47.00	69.00	54.00
C:\Users\fdematheis\Desktop\Neuer Ordner\_457 III___1_37_PMX_0_3#13#2014_A_ 4B_5.oka	3/13/2014 1:47:03 PM	4-B	PM01				457 III		22.50	88.00	265.00	201.00	291.00	283.00	265.00	295.00	260.00	269.00	255.00	257.00	262.00	277.00	277.00	274.00	236.00	310.00	295.00	274.00	264.00	270.00	140.00	221.00	223.00	297.00	257.00	274.00	255.00	187.00	237.00	234.00	255.00	261.00	236.00	236.00	292.00	295.00	45.00	73.00	54.00
C:\Users\fdematheis\Desktop\Neuer Ordner\_457 III___1_37_PMX_0_3#13#2014_A_ 4B_5.oka	3/13/2014 1:47:03 PM	4-B	PM01				457 III		22.75	88.00	266.00	201.00	291.00	283.00	263.00	293.00	259.00	271.00	258.00	258.00	264.00	276.00	277.00	273.00	241.00	310.00	296.00	273.00	263.00	271.00	142.00	222.00	226.00	297.00	258.00	275.00	255.00	187.00	236.00	234.00	256.00	262.00	238.00	238.00	290.00	295.00	44.00	71.00	54.00
C:\Users\fdematheis\Desktop\Neuer Ordner\_457 III___1_37_PMX_0_3#13#2014_A_ 4B_5.oka	3/13/2014 1:47:03 PM	4-B	PM01				457 III		23.00	92.00	266.00	204.00	291.00	283.00	265.00	294.00	261.00	271.00	260.00	258.00	263.00	275.00	278.00	276.00	241.00	310.00	296.00	274.00	266.00	270.00	142.00	221.00	227.00	299.00	259.00	275.00	253.00	191.00	238.00	233.00	257.00	262.00	238.00	239.00	291.00	295.00	47.00	76.00	57.00
C:\Users\fdematheis\Desktop\Neuer Ordner\_457 III___1_37_PMX_0_3#13#2014_A_ 4B_5.oka	3/13/2014 1:47:03 PM	4-B	PM01				457 III		23.25	90.00	266.00	208.00	291.00	284.00	267.00	295.00	264.00	270.00	259.00	259.00	266.00	277.00	277.00	276.00	242.00	311.00	296.00	275.00	267.00	271.00	144.00	223.00	228.00	299.00	259.00	275.00	254.00	193.00	239.00	235.00	257.00	265.00	238.00	238.00	292.00	294.00	44.00	76.00	58.00
C:\Users\fdematheis\Desktop\Neuer Ordner\_457 III___1_37_PMX_0_3#13#2014_A_ 4B_5.oka	3/13/2014 1:47:03 PM	4-B	PM01				457 III		23.50	90.00	266.00	209.00	292.00	285.00	266.00	296.00	264.00	272.00	260.00	262.00	268.00	275.00	275.00	276.00	244.00	310.00	294.00	276.00	268.00	270.00	146.00	226.00	228.00	299.00	259.00	273.00	253.00	194.00	239.00	234.00	259.00	264.00	241.00	239.00	295.00	294.00	44.00	75.00	58.00
C:\Users\fdematheis\Desktop\Neuer Ordner\_457 III___1_37_PMX_0_3#13#2014_A_ 4B_5.oka	3/13/2014 1:47:03 PM	4-B	PM01				457 III		23.75	89.00	267.00	210.00	293.00	285.00	265.00	296.00	265.00	272.00	258.00	259.00	269.00	279.00	278.00	273.00	244.00	310.00	296.00	273.00	263.00	268.00	141.00	221.00	236.00	297.00	261.00	276.00	256.00	190.00	238.00	237.00	255.00	263.00	238.00	239.00	289.00	298.00	47.00	78.00	60.00
C:\Users\fdematheis\Desktop\Neuer Ordner\_457 III___1_37_PMX_0_3#13#2014_A_ 4B_5.oka	3/13/2014 1:47:03 PM	4-B	PM01				457 III		24.00	89.00	268.00	213.00	293.00	285.00	267.00	296.00	267.00	274.00	261.00	261.00	269.00	276.00	277.00	276.00	245.00	311.00	296.00	276.00	267.00	272.00	148.00	225.00	232.00	299.00	262.00	276.00	255.00	196.00	242.00	236.00	259.00	266.00	240.00	237.00	295.00	295.00	45.00	78.00	60.00
C:\Users\fdematheis\Desktop\Neuer Ordner\_457 III___1_37_PMX_0_3#13#2014_A_ 4B_5.oka	3/13/2014 1:47:03 PM	4-B	PM01				457 III		24.25	92.00	268.00	216.00	292.00	288.00	268.00	298.00	269.00	275.00	262.00	263.00	271.00	278.00	278.00	275.00	246.00	310.00	297.00	278.00	270.00	274.00	150.00	227.00	236.00	298.00	262.00	276.00	256.00	199.00	245.00	239.00	260.00	265.00	242.00	239.00	295.00	297.00	47.00	78.00	64.00
C:\Users\fdematheis\Desktop\Neuer Ordner\_457 III___1_37_PMX_0_3#13#2014_A_ 4B_5.oka	3/13/2014 1:47:03 PM	4-B	PM01				457 III		24.50	91.00	268.00	216.00	294.00	286.00	268.00	298.00	269.00	273.00	262.00	263.00	270.00	277.00	276.00	277.00	248.00	312.00	297.00	275.00	268.00	273.00	151.00	227.00	235.00	299.00	262.00	276.00	255.00	197.00	244.00	239.00	259.00	267.00	242.00	240.00	294.00	296.00	45.00	80.00	65.00
C:\Users\fdematheis\Desktop\Neuer Ordner\_457 III___1_37_PMX_0_3#13#2014_A_ 4B_5.oka	3/13/2014 1:47:03 PM	4-B	PM01				457 III		24.75	90.00	268.00	217.00	292.00	286.00	266.00	297.00	270.00	273.00	263.00	262.00	270.00	277.00	277.00	277.00	245.00	312.00	294.00	272.00	268.00	270.00	148.00	225.00	238.00	297.00	262.00	277.00	256.00	198.00	242.00	238.00	261.00	265.00	240.00	240.00	291.00	297.00	45.00	81.00	65.00
C:\Users\fdematheis\Desktop\Neuer Ordner\_457 III___1_37_PMX_0_3#13#2014_A_ 4B_5.oka	3/13/2014 1:47:03 PM	4-B	PM01				457 III		25.00	92.00	269.00	221.00	295.00	286.00	267.00	297.00	271.00	274.00	263.00	261.00	272.00	277.00	277.00	277.00	249.00	311.00	297.00	275.00	267.00	272.00	148.00	225.00	241.00	299.00	262.00	275.00	254.00	201.00	244.00	238.00	260.00	267.00	241.00	241.00	290.00	297.00	46.00	83.00	71.00
C:\Users\fdematheis\Desktop\Neuer Ordner\_457 III___1_37_PMX_0_3#13#2014_A_ 4B_5.oka	3/13/2014 1:47:03 PM	4-B	PM01				457 III		25.25	92.00	269.00	223.00	294.00	286.00	269.00	298.00	273.00	276.00	266.00	264.00	272.00	278.00	278.00	278.00	247.00	313.00	298.00	275.00	269.00	274.00	153.00	229.00	242.00	299.00	264.00	277.00	257.00	201.00	246.00	240.00	262.00	268.00	243.00	243.00	294.00	300.00	48.00	82.00	69.00
C:\Users\fdematheis\Desktop\Neuer Ordner\_457 III___1_37_PMX_0_3#13#2014_A_ 4B_5.oka	3/13/2014 1:47:03 PM	4-B	PM01				457 III		25.50	94.00	271.00	224.00	293.00	285.00	269.00	298.00	274.00	276.00	266.00	263.00	271.00	278.00	278.00	274.00	249.00	313.00	296.00	275.00	269.00	273.00	148.00	226.00	243.00	299.00	263.00	278.00	256.00	202.00	245.00	240.00	260.00	267.00	241.00	242.00	293.00	298.00	47.00	85.00	69.00
C:\Users\fdematheis\Desktop\Neuer Ordner\_457 III___1_37_PMX_0_3#13#2014_A_ 4B_5.oka	3/13/2014 1:47:03 PM	4-B	PM01				457 III		25.75	93.00	271.00	225.00	294.00	286.00	270.00	298.00	275.00	276.00	270.00	267.00	275.00	279.00	279.00	278.00	249.00	312.00	298.00	277.00	273.00	276.00	160.00	235.00	243.00	299.00	263.00	278.00	256.00	206.00	247.00	239.00	265.00	270.00	241.00	242.00	295.00	296.00	45.00	79.00	69.00
C:\Users\fdematheis\Desktop\Neuer Ordner\_457 III___1_37_PMX_0_3#13#2014_A_ 4B_5.oka	3/13/2014 1:47:03 PM	4-B	PM01				457 III		26.00	92.00	272.00	226.00	295.00	287.00	270.00	299.00	275.00	275.00	266.00	267.00	275.00	279.00	280.00	276.00	252.00	312.00	296.00	277.00	271.00	275.00	157.00	229.00	244.00	300.00	266.00	277.00	257.00	206.00	247.00	242.00	263.00	270.00	243.00	241.00	295.00	299.00	48.00	85.00	74.00
C:\Users\fdematheis\Desktop\Neuer Ordner\_457 III___1_37_PMX_0_3#13#2014_A_ 4B_5.oka	3/13/2014 1:47:03 PM	4-B	PM01				457 III		26.25	95.00	273.00	228.00	294.00	288.00	270.00	301.00	277.00	278.00	269.00	267.00	276.00	279.00	280.00	279.00	252.00	314.00	299.00	278.00	272.00	275.00	159.00	230.00	246.00	301.00	265.00	279.00	256.00	208.00	246.00	241.00	265.00	270.00	244.00	245.00	294.00	299.00	48.00	85.00	73.00
C:\Users\fdematheis\Desktop\Neuer Ordner\_457 III___1_37_PMX_0_3#13#2014_A_ 4B_5.oka	3/13/2014 1:47:03 PM	4-B	PM01				457 III		26.50	91.00	271.00	228.00	292.00	286.00	270.00	298.00	278.00	277.00	270.00	263.00	276.00	278.00	279.00	276.00	251.00	312.00	297.00	275.00	269.00	274.00	153.00	226.00	249.00	298.00	264.00	278.00	254.00	204.00	246.00	240.00	263.00	268.00	241.00	242.00	291.00	297.00	42.00	82.00	72.00
C:\Users\fdematheis\Desktop\Neuer Ordner\_457 III___1_37_PMX_0_3#13#2014_A_ 4B_5.oka	3/13/2014 1:47:03 PM	4-B	PM01				457 III		26.75	92.00	272.00	231.00	293.00	288.00	270.00	300.00	278.00	279.00	271.00	267.00	276.00	278.00	282.00	276.00	253.00	311.00	298.00	277.00	273.00	275.00	160.00	231.00	250.00	299.00	262.00	278.00	253.00	206.00	246.00	240.00	266.00	269.00	242.00	242.00	294.00	296.00	45.00	79.00	69.00
C:\Users\fdematheis\Desktop\Neuer Ordner\_457 III___1_37_PMX_0_3#13#2014_A_ 4B_5.oka	3/13/2014 1:47:03 PM	4-B	PM01				457 III		27.00	92.00	270.00	232.00	292.00	286.00	270.00	299.00	278.00	278.00	270.00	266.00	276.00	278.00	280.00	275.00	252.00	312.00	297.00	276.00	271.00	275.00	157.00	229.00	248.00	298.00	265.00	278.00	255.00	208.00	248.00	241.00	265.00	269.00	242.00	241.00	293.00	297.00	45.00	84.00	74.00
C:\Users\fdematheis\Desktop\Neuer Ordner\_457 III___1_37_PMX_0_3#13#2014_A_ 4B_5.oka	3/13/2014 1:47:03 PM	4-B	PM01				457 III		27.25	92.00	275.00	233.00	293.00	287.00	271.00	301.00	280.00	275.00	270.00	265.00	277.00	281.00	282.00	273.00	251.00	312.00	297.00	274.00	268.00	273.00	157.00	228.00	250.00	297.00	267.00	278.00	258.00	207.00	248.00	242.00	264.00	268.00	242.00	243.00	292.00	300.00	48.00	87.00	76.00
C:\Users\fdematheis\Desktop\Neuer Ordner\_457 III___1_37_PMX_0_3#13#2014_A_ 4B_5.oka	3/13/2014 1:47:03 PM	4-B	PM01				457 III		27.50	94.00	274.00	236.00	296.00	289.00	273.00	301.00	283.00	278.00	271.00	267.00	280.00	280.00	281.00	275.00	254.00	314.00	297.00	275.00	271.00	276.00	160.00	230.00	252.00	299.00	267.00	280.00	260.00	209.00	251.00	245.00	265.00	271.00	244.00	245.00	294.00	299.00	52.00	93.00	81.00
C:\Users\fdematheis\Desktop\Neuer Ordner\_457 III___1_37_PMX_0_3#13#2014_A_ 4B_5.oka	3/13/2014 1:47:03 PM	4-B	PM01				457 III		27.75	94.00	273.00	235.00	294.00	288.00	271.00	301.00	282.00	278.00	273.00	268.00	280.00	281.00	280.00	273.00	254.00	312.00	297.00	275.00	270.00	274.00	159.00	228.00	252.00	299.00	267.00	277.00	258.00	208.00	250.00	244.00	264.00	270.00	242.00	243.00	293.00	301.00	49.00	93.00	82.00
C:\Users\fdematheis\Desktop\Neuer Ordner\_457 III___1_37_PMX_0_3#13#2014_A_ 4B_5.oka	3/13/2014 1:47:03 PM	4-B	PM01				457 III		28.00	96.00	273.00	238.00	295.00	287.00	272.00	301.00	283.00	276.00	275.00	268.00	280.00	280.00	281.00	274.00	255.00	312.00	296.00	275.00	270.00	275.00	162.00	229.00	253.00	298.00	266.00	279.00	257.00	210.00	249.00	244.00	265.00	270.00	244.00	245.00	293.00	299.00	49.00	92.00	78.00
C:\Users\fdematheis\Desktop\Neuer Ordner\_457 III___1_37_PMX_0_3#13#2014_A_ 4B_5.oka	3/13/2014 1:47:03 PM	4-B	PM01				457 III		28.25	95.00	273.00	237.00	292.00	288.00	271.00	300.00	283.00	278.00	276.00	267.00	279.00	278.00	284.00	274.00	253.00	312.00	298.00	276.00	273.00	274.00	166.00	230.00	256.00	299.00	262.00	278.00	251.00	210.00	248.00	238.00	267.00	271.00	241.00	243.00	289.00	297.00	45.00	80.00	70.00
C:\Users\fdematheis\Desktop\Neuer Ordner\_457 III___1_37_PMX_0_3#13#2014_A_ 4B_5.oka	3/13/2014 1:47:03 PM	4-B	PM01				457 III		28.50	96.00	273.00	238.00	294.00	287.00	270.00	301.00	283.00	277.00	270.00	268.00	279.00	278.00	280.00	275.00	255.00	312.00	296.00	275.00	271.00	274.00	161.00	229.00	253.00	299.00	266.00	279.00	257.00	210.00	251.00	242.00	264.00	269.00	242.00	241.00	294.00	300.00	45.00	92.00	78.00
C:\Users\fdematheis\Desktop\Neuer Ordner\_457 III___1_37_PMX_0_3#13#2014_A_ 4B_5.oka	3/13/2014 1:47:03 PM	4-B	PM01				457 III		28.75	103.00	274.00	242.00	296.00	290.00	272.00	301.00	285.00	279.00	274.00	270.00	280.00	279.00	282.00	280.00	258.00	315.00	299.00	278.00	275.00	278.00	169.00	233.00	256.00	300.00	268.00	280.00	256.00	215.00	254.00	245.00	267.00	272.00	244.00	246.00	293.00	298.00	49.00	96.00	83.00
C:\Users\fdematheis\Desktop\Neuer Ordner\_457 III___1_37_PMX_0_3#13#2014_A_ 4B_5.oka	3/13/2014 1:47:03 PM	4-B	PM01				457 III		29.00	102.00	275.00	241.00	292.00	287.00	271.00	302.00	285.00	279.00	275.00	267.00	281.00	280.00	282.00	274.00	255.00	313.00	298.00	277.00	272.00	275.00	166.00	230.00	259.00	297.00	265.00	278.00	254.00	209.00	251.00	244.00	265.00	273.00	243.00	243.00	291.00	299.00	45.00	89.00	76.00
C:\Users\fdematheis\Desktop\Neuer Ordner\_457 III___1_37_PMX_0_3#13#2014_A_ 4B_5.oka	3/13/2014 1:47:03 PM	4-B	PM01				457 III		29.25	103.00	274.00	243.00	293.00	289.00	272.00	301.00	285.00	279.00	276.00	266.00	282.00	279.00	282.00	275.00	256.00	312.00	297.00	276.00	269.00	275.00	164.00	230.00	258.00	299.00	267.00	278.00	255.00	212.00	250.00	244.00	265.00	271.00	242.00	243.00	290.00	300.00	46.00	92.00	79.00
C:\Users\fdematheis\Desktop\Neuer Ordner\_457 III___1_37_PMX_0_3#13#2014_A_ 4B_5.oka	3/13/2014 1:47:03 PM	4-B	PM01				457 III		29.50	111.00	275.00	243.00	294.00	288.00	272.00	301.00	286.00	282.00	279.00	269.00	282.00	281.00	286.00	274.00	259.00	313.00	298.00	276.00	272.00	277.00	170.00	232.00	261.00	298.00	265.00	280.00	255.00	214.00	250.00	244.00	268.00	274.00	242.00	247.00	293.00	301.00	45.00	88.00	75.00
C:\Users\fdematheis\Desktop\Neuer Ordner\_457 III___1_37_PMX_0_3#13#2014_A_ 4B_5.oka	3/13/2014 1:47:03 PM	4-B	PM01				457 III		29.75	113.00	276.00	245.00	295.00	289.00	275.00	301.00	285.00	280.00	278.00	274.00	283.00	280.00	282.00	280.00	260.00	315.00	299.00	277.00	275.00	277.00	174.00	235.00	257.00	299.00	268.00	281.00	257.00	215.00	256.00	246.00	267.00	275.00	246.00	244.00	294.00	300.00	50.00	100.00	85.00
C:\Users\fdematheis\Desktop\Neuer Ordner\_457 III___1_37_PMX_0_3#13#2014_A_ 4B_5.oka	3/13/2014 1:47:03 PM	4-B	PM01				457 III		30.00	117.00	278.00	246.00	297.00	291.00	274.00	302.00	287.00	280.00	278.00	272.00	283.00	281.00	281.00	278.00	260.00	315.00	299.00	279.00	275.00	277.00	175.00	235.00	257.00	299.00	269.00	282.00	259.00	216.00	255.00	247.00	268.00	275.00	245.00	246.00	294.00	301.00	48.00	101.00	86.00
C:\Users\fdematheis\Desktop\Neuer Ordner\_457 III___1_37_PMX_0_3#13#2014_A_ 4B_5.oka	3/13/2014 1:47:03 PM	4-B	PM01				457 III		30.25	120.00	277.00	245.00	296.00	288.00	274.00	302.00	288.00	280.00	278.00	274.00	284.00	279.00	280.00	278.00	259.00	314.00	296.00	276.00	275.00	278.00	174.00	238.00	257.00	299.00	267.00	282.00	256.00	216.00	256.00	246.00	266.00	274.00	245.00	243.00	295.00	300.00	47.00	99.00	84.00
C:\Users\fdematheis\Desktop\Neuer Ordner\_457 III___1_37_PMX_0_3#13#2014_A_ 4B_5.oka	3/13/2014 1:47:03 PM	4-B	PM01				457 III		30.50	126.00	277.00	249.00	295.00	289.00	276.00	304.00	289.00	281.00	279.00	273.00	286.00	281.00	280.00	280.00	262.00	315.00	299.00	279.00	276.00	278.00	175.00	235.00	260.00	301.00	270.00	281.00	260.00	218.00	258.00	247.00	269.00	276.00	246.00	246.00	294.00	300.00	52.00	108.00	90.00
C:\Users\fdematheis\Desktop\Neuer Ordner\_457 III___1_37_PMX_0_3#13#2014_A_ 4B_5.oka	3/13/2014 1:47:03 PM	4-B	PM01				457 III		30.75	130.00	278.00	249.00	297.00	290.00	277.00	303.00	289.00	280.00	279.00	275.00	284.00	283.00	279.00	280.00	263.00	315.00	298.00	280.00	277.00	279.00	179.00	236.00	261.00	302.00	270.00	282.00	260.00	222.00	257.00	249.00	272.00	275.00	247.00	245.00	296.00	300.00	52.00	108.00	93.00
C:\Users\fdematheis\Desktop\Neuer Ordner\_457 III___1_37_PMX_0_3#13#2014_A_ 4B_5.oka	3/13/2014 1:47:03 PM	4-B	PM01				457 III		31.00	131.00	279.00	249.00	296.00	289.00	276.00	303.00	288.00	280.00	279.00	275.00	284.00	281.00	281.00	278.00	262.00	315.00	298.00	278.00	274.00	279.00	179.00	236.00	262.00	300.00	268.00	282.00	256.00	219.00	257.00	248.00	270.00	276.00	246.00	243.00	293.00	301.00	47.00	101.00	84.00
C:\Users\fdematheis\Desktop\Neuer Ordner\_457 III___1_37_PMX_0_3#13#2014_A_ 4B_5.oka	3/13/2014 1:47:03 PM	4-B	PM01				457 III		31.25	135.00	280.00	250.00	298.00	291.00	278.00	304.00	290.00	283.00	280.00	275.00	287.00	283.00	284.00	279.00	264.00	315.00	300.00	278.00	277.00	280.00	180.00	237.00	262.00	302.00	272.00	282.00	261.00	222.00	258.00	252.00	271.00	277.00	248.00	247.00	298.00	301.00	53.00	108.00	91.00
C:\Users\fdematheis\Desktop\Neuer Ordner\_457 III___1_37_PMX_0_3#13#2014_A_ 4B_5.oka	3/13/2014 1:47:03 PM	4-B	PM01				457 III		31.50	136.00	278.00	249.00	294.00	291.00	275.00	303.00	287.00	283.00	284.00	272.00	284.00	280.00	284.00	277.00	262.00	314.00	298.00	277.00	277.00	279.00	182.00	237.00	265.00	300.00	267.00	280.00	253.00	222.00	256.00	244.00	272.00	276.00	243.00	246.00	293.00	297.00	46.00	94.00	79.00
C:\Users\fdematheis\Desktop\Neuer Ordner\_457 III___1_37_PMX_0_3#13#2014_A_ 4B_5.oka	3/13/2014 1:47:03 PM	4-B	PM01				457 III		31.75	139.00	277.00	249.00	296.00	289.00	275.00	303.00	290.00	281.00	282.00	273.00	285.00	281.00	282.00	277.00	261.00	317.00	299.00	278.00	274.00	278.00	180.00	235.00	264.00	300.00	268.00	280.00	258.00	220.00	257.00	247.00	270.00	275.00	245.00	245.00	295.00	300.00	47.00	97.00	83.00
C:\Users\fdematheis\Desktop\Neuer Ordner\_457 III___1_37_PMX_0_3#13#2014_A_ 4B_5.oka	3/13/2014 1:47:03 PM	4-B	PM01				457 III		32.00	141.00	278.00	251.00	296.00	290.00	278.00	303.00	290.00	282.00	283.00	274.00	286.00	280.00	282.00	280.00	264.00	316.00	300.00	278.00	275.00	279.00	181.00	236.00	263.00	301.00	269.00	281.00	258.00	223.00	258.00	248.00	271.00	277.00	245.00	247.00	294.00	300.00	49.00	104.00	86.00
C:\Users\fdematheis\Desktop\Neuer Ordner\_457 III___1_37_PMX_0_3#13#2014_A_ 4B_5.oka	3/13/2014 1:47:03 PM	4-B	PM01				457 III		32.25	143.00	277.00	250.00	295.00	290.00	276.00	302.00	289.00	283.00	284.00	273.00	285.00	280.00	285.00	277.00	263.00	314.00	300.00	277.00	277.00	279.00	183.00	237.00	266.00	299.00	266.00	280.00	253.00	223.00	257.00	247.00	272.00	277.00	244.00	247.00	293.00	298.00	45.00	90.00	77.00
C:\Users\fdematheis\Desktop\Neuer Ordner\_457 III___1_37_PMX_0_3#13#2014_A_ 4B_5.oka	3/13/2014 1:47:03 PM	4-B	PM01				457 III		32.50	147.00	282.00	255.00	300.00	292.00	279.00	306.00	291.00	284.00	283.00	276.00	287.00	283.00	283.00	281.00	266.00	317.00	298.00	279.00	277.00	282.00	186.00	237.00	265.00	302.00	273.00	283.00	262.00	226.00	262.00	252.00	271.00	277.00	249.00	247.00	296.00	304.00	56.00	113.00	92.00
C:\Users\fdematheis\Desktop\Neuer Ordner\_457 III___1_37_PMX_0_3#13#2014_A_ 4B_5.oka	3/13/2014 1:47:03 PM	4-B	PM01				457 III		32.75	144.00	279.00	253.00	297.00	290.00	276.00	305.00	293.00	280.00	283.00	275.00	288.00	282.00	282.00	281.00	265.00	316.00	299.00	279.00	275.00	280.00	184.00	239.00	263.00	300.00	271.00	283.00	259.00	221.00	261.00	251.00	271.00	277.00	247.00	246.00	297.00	302.00	52.00	106.00	89.00
C:\Users\fdematheis\Desktop\Neuer Ordner\_457 III___1_37_PMX_0_3#13#2014_A_ 4B_5.oka	3/13/2014 1:47:03 PM	4-B	PM01				457 III		33.00	142.00	278.00	253.00	295.00	289.00	274.00	304.00	290.00	281.00	281.00	271.00	285.00	282.00	283.00	273.00	263.00	314.00	299.00	275.00	272.00	277.00	180.00	231.00	267.00	297.00	271.00	281.00	259.00	219.00	255.00	247.00	271.00	274.00	244.00	246.00	290.00	302.00	48.00	102.00	83.00
C:\Users\fdematheis\Desktop\Neuer Ordner\_457 III___1_37_PMX_0_3#13#2014_A_ 4B_5.oka	3/13/2014 1:47:03 PM	4-B	PM01				457 III		33.25	141.00	279.00	255.00	295.00	289.00	276.00	303.00	291.00	281.00	283.00	272.00	287.00	281.00	282.00	274.00	265.00	315.00	299.00	276.00	273.00	278.00	184.00	232.00	267.00	299.00	269.00	281.00	258.00	219.00	257.00	248.00	269.00	275.00	245.00	246.00	292.00	302.00	50.00	101.00	83.00
C:\Users\fdematheis\Desktop\Neuer Ordner\_457 III___1_37_PMX_0_3#13#2014_A_ 4B_5.oka	3/13/2014 1:47:03 PM	4-B	PM01				457 III		33.50	144.00	280.00	258.00	297.00	290.00	275.00	304.00	293.00	283.00	286.00	273.00	288.00	282.00	285.00	274.00	266.00	316.00	300.00	278.00	274.00	279.00	186.00	234.00	269.00	300.00	269.00	282.00	257.00	220.00	258.00	249.00	271.00	276.00	244.00	249.00	292.00	303.00	49.00	99.00	81.00
C:\Users\fdematheis\Desktop\Neuer Ordner\_457 III___1_37_PMX_0_3#13#2014_A_ 4B_5.oka	3/13/2014 1:47:03 PM	4-B	PM01				457 III		33.75	147.00	281.00	258.00	295.00	291.00	276.00	305.00	291.00	284.00	288.00	270.00	289.00	282.00	286.00	272.00	264.00	314.00	301.00	276.00	274.00	279.00	185.00	232.00	271.00	300.00	270.00	282.00	258.00	222.00	256.00	249.00	270.00	276.00	244.00	249.00	292.00	302.00	52.00	98.00	80.00
C:\Users\fdematheis\Desktop\Neuer Ordner\_457 III___1_37_PMX_0_3#13#2014_A_ 4B_5.oka	3/13/2014 1:47:03 PM	4-B	PM01				457 III		34.00	151.00	281.00	260.00	298.00	293.00	278.00	305.00	293.00	283.00	289.00	277.00	290.00	283.00	284.00	281.00	269.00	318.00	303.00	281.00	280.00	284.00	193.00	239.00	269.00	302.00	272.00	284.00	259.00	230.00	263.00	253.00	274.00	279.00	249.00	249.00	296.00	303.00	53.00	105.00	90.00
C:\Users\fdematheis\Desktop\Neuer Ordner\_457 III___1_37_PMX_0_3#13#2014_A_ 4B_5.oka	3/13/2014 1:47:03 PM	4-B	PM01				457 III		34.25	150.00	282.00	258.00	296.00	292.00	277.00	306.00	294.00	285.00	288.00	276.00	290.00	284.00	283.00	279.00	269.00	315.00	300.00	278.00	278.00	280.00	191.00	237.00	268.00	301.00	274.00	285.00	260.00	225.00	261.00	252.00	273.00	279.00	248.00	248.00	296.00	304.00	53.00	106.00	89.00
C:\Users\fdematheis\Desktop\Neuer Ordner\_457 III___1_37_PMX_0_3#13#2014_A_ 4B_5.oka	3/13/2014 1:47:03 PM	4-B	PM01				457 III		34.50	147.00	281.00	258.00	300.00	292.00	280.00	304.00	294.00	284.00	286.00	278.00	290.00	283.00	283.00	280.00	270.00	317.00	300.00	281.00	279.00	281.00	196.00	239.00	267.00	302.00	272.00	283.00	263.00	228.00	262.00	253.00	274.00	278.00	250.00	248.00	298.00	303.00	53.00	110.00	92.00
C:\Users\fdematheis\Desktop\Neuer Ordner\_457 III___1_37_PMX_0_3#13#2014_A_ 4B_5.oka	3/13/2014 1:47:03 PM	4-B	PM01				457 III		34.75	148.00	280.00	259.00	298.00	292.00	277.00	306.00	293.00	285.00	286.00	272.00	290.00	284.00	285.00	274.00	268.00	316.00	300.00	275.00	273.00	280.00	189.00	234.00	273.00	301.00	273.00	281.00	261.00	222.00	259.00	252.00	270.00	276.00	246.00	248.00	292.00	304.00	54.00	108.00	88.00
C:\Users\fdematheis\Desktop\Neuer Ordner\_457 III___1_37_PMX_0_3#13#2014_A_ 4B_5.oka	3/13/2014 1:47:03 PM	4-B	PM01				457 III		35.00	150.00	281.00	259.00	298.00	291.00	277.00	306.00	294.00	283.00	288.00	275.00	289.00	285.00	284.00	279.00	269.00	317.00	301.00	277.00	277.00	280.00	191.00	234.00	271.00	303.00	273.00	285.00	260.00	228.00	262.00	252.00	273.00	278.00	248.00	248.00	294.00	305.00	56.00	108.00	92.00
C:\Users\fdematheis\Desktop\Neuer Ordner\_457 III___1_37_PMX_0_3#13#2014_A_ 4B_5.oka	3/13/2014 1:47:03 PM	4-B	PM01				457 III		35.25	150.00	281.00	261.00	298.00	293.00	280.00	304.00	294.00	286.00	291.00	276.00	290.00	283.00	286.00	281.00	269.00	316.00	302.00	281.00	279.00	284.00	199.00	241.00	271.00	301.00	272.00	284.00	260.00	229.00	263.00	251.00	276.00	279.00	250.00	250.00	295.00	302.00	53.00	99.00	85.00
C:\Users\fdematheis\Desktop\Neuer Ordner\_457 III___1_37_PMX_0_3#13#2014_A_ 4B_5.oka	3/13/2014 1:47:03 PM	4-B	PM01				457 III		35.50	146.00	281.00	260.00	297.00	292.00	277.00	305.00	292.00	281.00	286.00	274.00	289.00	282.00	283.00	275.00	268.00	316.00	300.00	276.00	272.00	278.00	192.00	234.00	272.00	300.00	272.00	281.00	260.00	224.00	260.00	251.00	270.00	275.00	246.00	246.00	292.00	305.00	53.00	106.00	86.00
C:\Users\fdematheis\Desktop\Neuer Ordner\_457 III___1_37_PMX_0_3#13#2014_A_ 4B_5.oka	3/13/2014 1:47:03 PM	4-B	PM01				457 III		35.75	149.00	280.00	258.00	298.00	292.00	279.00	305.00	293.00	282.00	289.00	277.00	288.00	281.00	282.00	278.00	269.00	316.00	300.00	279.00	280.00	281.00	199.00	238.00	270.00	300.00	271.00	284.00	258.00	227.00	262.00	251.00	274.00	279.00	249.00	247.00	296.00	302.00	52.00	97.00	84.00
C:\Users\fdematheis\Desktop\Neuer Ordner\_457 III___1_37_PMX_0_3#13#2014_A_ 4B_5.oka	3/13/2014 1:47:03 PM	4-B	PM01				457 III		36.00	147.00	282.00	259.00	297.00	291.00	278.00	304.00	293.00	283.00	290.00	276.00	289.00	282.00	283.00	277.00	269.00	317.00	301.00	278.00	278.00	280.00	197.00	237.00	271.00	300.00	271.00	281.00	256.00	226.00	261.00	251.00	273.00	277.00	246.00	248.00	294.00	304.00	50.00	99.00	83.00
C:\Users\fdematheis\Desktop\Neuer Ordner\_457 III___1_37_PMX_0_3#13#2014_A_ 4B_5.oka	3/13/2014 1:47:03 PM	4-B	PM01				457 III		36.25	149.00	283.00	261.00	298.00	292.00	280.00	306.00	294.00	284.00	290.00	277.00	290.00	282.00	285.00	280.00	270.00	316.00	302.00	280.00	280.00	282.00	203.00	240.00	274.00	300.00	271.00	285.00	257.00	229.00	263.00	253.00	275.00	280.00	247.00	250.00	295.00	303.00	52.00	99.00	83.00
C:\Users\fdematheis\Desktop\Neuer Ordner\_457 III___1_37_PMX_0_3#13#2014_A_ 4B_5.oka	3/13/2014 1:47:03 PM	4-B	PM01				457 III		36.50	150.00	282.00	265.00	299.00	293.00	280.00	306.00	294.00	286.00	291.00	277.00	290.00	285.00	285.00	279.00	272.00	317.00	300.00	280.00	281.00	283.00	200.00	239.00	273.00	302.00	273.00	287.00	260.00	228.00	265.00	255.00	277.00	279.00	250.00	251.00	296.00	304.00	55.00	104.00	88.00
C:\Users\fdematheis\Desktop\Neuer Ordner\_457 III___1_37_PMX_0_3#13#2014_A_ 4B_5.oka	3/13/2014 1:47:03 PM	4-B	PM01				457 III		36.75	149.00	281.00	264.00	297.00	293.00	278.00	305.00	295.00	286.00	291.00	275.00	291.00	283.00	284.00	275.00	270.00	318.00	301.00	278.00	277.00	281.00	200.00	237.00	275.00	299.00	271.00	285.00	258.00	227.00	262.00	252.00	275.00	278.00	248.00	250.00	292.00	301.00	52.00	99.00	83.00
C:\Users\fdematheis\Desktop\Neuer Ordner\_457 III___1_37_PMX_0_3#13#2014_A_ 4B_5.oka	3/13/2014 1:47:03 PM	4-B	PM01				457 III		37.00	152.00	283.00	264.00	301.00	293.00	281.00	307.00	297.00	285.00	291.00	278.00	292.00	284.00	282.00	280.00	274.00	316.00	302.00	279.00	280.00	283.00	202.00	240.00	273.00	301.00	273.00	285.00	262.00	231.00	265.00	256.00	276.00	279.00	249.00	250.00	294.00	304.00	55.00	112.00	92.00
C:\Users\fdematheis\Desktop\Neuer Ordner\_457 III___1_37_PMX_0_3#13#2014_A_ 4B_5.oka	3/13/2014 1:47:03 PM	4-B	PM01				457 III		37.25	149.00	284.00	263.00	300.00	292.00	279.00	307.00	295.00	283.00	289.00	277.00	292.00	285.00	284.00	276.00	273.00	318.00	301.00	276.00	277.00	281.00	199.00	238.00	273.00	300.00	273.00	284.00	261.00	227.00	263.00	255.00	272.00	278.00	249.00	248.00	294.00	305.00	53.00	105.00	89.00
C:\Users\fdematheis\Desktop\Neuer Ordner\_457 III___1_37_PMX_0_3#13#2014_A_ 4B_5.oka	3/13/2014 1:47:03 PM	4-B	PM01				457 III		37.50	150.00	283.00	263.00	301.00	293.00	282.00	308.00	297.00	285.00	290.00	280.00	291.00	283.00	284.00	281.00	274.00	317.00	301.00	281.00	280.00	284.00	205.00	242.00	274.00	303.00	274.00	285.00	260.00	230.00	265.00	254.00	275.00	280.00	249.00	248.00	296.00	305.00	53.00	107.00	91.00
C:\Users\fdematheis\Desktop\Neuer Ordner\_457 III___1_37_PMX_0_3#13#2014_A_ 4B_5.oka	3/13/2014 1:47:03 PM	4-B	PM01				457 III		37.75	153.00	283.00	265.00	299.00	293.00	278.00	306.00	295.00	284.00	292.00	276.00	291.00	283.00	285.00	281.00	273.00	316.00	302.00	280.00	279.00	283.00	204.00	238.00	274.00	304.00	273.00	284.00	259.00	229.00	265.00	255.00	275.00	280.00	248.00	251.00	292.00	304.00	52.00	104.00	86.00
C:\Users\fdematheis\Desktop\Neuer Ordner\_457 III___1_37_PMX_0_3#13#2014_A_ 4B_5.oka	3/13/2014 1:47:03 PM	4-B	PM01				457 III		38.00	149.00	284.00	265.00	299.00	291.00	279.00	307.00	296.00	285.00	292.00	277.00	293.00	286.00	287.00	274.00	272.00	318.00	300.00	277.00	276.00	282.00	204.00	238.00	276.00	300.00	274.00	285.00	261.00	228.00	265.00	256.00	275.00	280.00	249.00	250.00	294.00	305.00	53.00	101.00	86.00
C:\Users\fdematheis\Desktop\Neuer Ordner\_457 III___1_37_PMX_0_3#13#2014_A_ 4B_5.oka	3/13/2014 1:47:03 PM	4-B	PM01				457 III		38.25	151.00	282.00	264.00	299.00	293.00	280.00	306.00	295.00	285.00	292.00	278.00	290.00	284.00	284.00	280.00	273.00	317.00	302.00	280.00	280.00	282.00	209.00	240.00	276.00	302.00	273.00	285.00	257.00	230.00	266.00	253.00	276.00	280.00	249.00	250.00	294.00	303.00	51.00	97.00	84.00
C:\Users\fdematheis\Desktop\Neuer Ordner\_457 III___1_37_PMX_0_3#13#2014_A_ 4B_5.oka	3/13/2014 1:47:03 PM	4-B	PM01				457 III		38.50	151.00	286.00	269.00	300.00	292.00	280.00	308.00	296.00	285.00	291.00	277.00	293.00	286.00	287.00	274.00	272.00	318.00	300.00	277.00	276.00	281.00	203.00	237.00	277.00	302.00	275.00	285.00	262.00	228.00	265.00	257.00	275.00	278.00	249.00	250.00	293.00	307.00	55.00	107.00	86.00
C:\Users\fdematheis\Desktop\Neuer Ordner\_457 III___1_37_PMX_0_3#13#2014_A_ 4B_5.oka	3/13/2014 1:47:03 PM	4-B	PM01				457 III		38.75	150.00	285.00	268.00	302.00	292.00	281.00	309.00	297.00	285.00	290.00	277.00	293.00	287.00	285.00	275.00	275.00	317.00	301.00	278.00	278.00	281.00	206.00	235.00	275.00	301.00	276.00	287.00	264.00	229.00	265.00	257.00	273.00	280.00	251.00	249.00	294.00	308.00	57.00	113.00	92.00
C:\Users\fdematheis\Desktop\Neuer Ordner\_457 III___1_37_PMX_0_3#13#2014_A_ 4B_5.oka	3/13/2014 1:47:03 PM	4-B	PM01				457 III		39.00	150.00	282.00	268.00	299.00	291.00	280.00	308.00	297.00	284.00	290.00	277.00	291.00	286.00	284.00	277.00	275.00	319.00	300.00	279.00	278.00	283.00	208.00	239.00	275.00	301.00	277.00	286.00	262.00	231.00	265.00	256.00	272.00	279.00	250.00	251.00	293.00	306.00	55.00	109.00	90.00
C:\Users\fdematheis\Desktop\Neuer Ordner\_457 III___1_37_PMX_0_3#13#2014_A_ 4B_5.oka	3/13/2014 1:47:03 PM	4-B	PM01				457 III		39.25	152.00	283.00	266.00	301.00	293.00	281.00	306.00	296.00	284.00	292.00	279.00	290.00	285.00	283.00	279.00	274.00	316.00	301.00	281.00	280.00	283.00	211.00	242.00	275.00	302.00	273.00	286.00	259.00	230.00	267.00	256.00	277.00	280.00	249.00	252.00	297.00	305.00	53.00	105.00	90.00
C:\Users\fdematheis\Desktop\Neuer Ordner\_457 III___1_37_PMX_0_3#13#2014_A_ 4B_5.oka	3/13/2014 1:47:03 PM	4-B	PM01				457 III		39.50	150.00	284.00	268.00	300.00	293.00	279.00	308.00	296.00	287.00	295.00	278.00	293.00	284.00	286.00	272.00	271.00	315.00	300.00	279.00	279.00	283.00	210.00	239.00	278.00	300.00	272.00	287.00	259.00	228.00	264.00	253.00	276.00	280.00	250.00	252.00	293.00	303.00	52.00	96.00	81.00
C:\Users\fdematheis\Desktop\Neuer Ordner\_457 III___1_37_PMX_0_3#13#2014_A_ 4B_5.oka	3/13/2014 1:47:03 PM	4-B	PM01				457 III		39.75	150.00	286.00	269.00	301.00	294.00	280.00	309.00	296.00	287.00	292.00	276.00	293.00	287.00	286.00	278.00	276.00	318.00	302.00	278.00	277.00	285.00	208.00	239.00	277.00	302.00	276.00	287.00	262.00	230.00	266.00	259.00	276.00	280.00	251.00	250.00	294.00	308.00	55.00	109.00	92.00
C:\Users\fdematheis\Desktop\Neuer Ordner\_457 III___1_37_PMX_0_3#13#2014_A_ 4B_5.oka	3/13/2014 1:47:03 PM	4-B	PM01				457 III		40.00	149.00	286.00	268.00	300.00	293.00	280.00	308.00	296.00	287.00	293.00	278.00	294.00	285.00	286.00	278.00	274.00	317.00	300.00	277.00	279.00	283.00	211.00	239.00	277.00	300.00	273.00	286.00	261.00	230.00	265.00	256.00	276.00	280.00	250.00	251.00	294.00	305.00	55.00	106.00	87.00
C:\Users\fdematheis\Desktop\Neuer Ordner\_457 III___1_37_PMX_0_3#13#2014_A_ 4B_5.oka	3/13/2014 1:47:03 PM	4-B	PM01				457 III		40.25	152.00	285.00	269.00	302.00	294.00	282.00	310.00	297.00	287.00	296.00	280.00	293.00	286.00	285.00	278.00	275.00	318.00	301.00	278.00	280.00	283.00	213.00	241.00	278.00	301.00	275.00	286.00	260.00	230.00	266.00	256.00	277.00	281.00	250.00	252.00	296.00	305.00	54.00	105.00	87.00
C:\Users\fdematheis\Desktop\Neuer Ordner\_457 III___1_37_PMX_0_3#13#2014_A_ 4B_5.oka	3/13/2014 1:47:03 PM	4-B	PM01				457 III		40.50	152.00	286.00	269.00	300.00	294.00	281.00	307.00	298.00	287.00	297.00	279.00	293.00	286.00	288.00	278.00	274.00	318.00	301.00	281.00	280.00	283.00	214.00	241.00	279.00	301.00	272.00	286.00	257.00	231.00	265.00	255.00	276.00	282.00	250.00	251.00	291.00	305.00	51.00	99.00	84.00
C:\Users\fdematheis\Desktop\Neuer Ordner\_457 III___1_37_PMX_0_3#13#2014_A_ 4B_5.oka	3/13/2014 1:47:03 PM	4-B	PM01				457 III		40.75	150.00	286.00	271.00	302.00	293.00	281.00	309.00	296.00	284.00	292.00	280.00	294.00	285.00	283.00	281.00	278.00	318.00	300.00	280.00	281.00	284.00	215.00	241.00	275.00	302.00	276.00	286.00	262.00	232.00	270.00	258.00	275.00	280.00	250.00	247.00	296.00	307.00	54.00	112.00	93.00
C:\Users\fdematheis\Desktop\Neuer Ordner\_457 III___1_37_PMX_0_3#13#2014_A_ 4B_5.oka	3/13/2014 1:47:03 PM	4-B	PM01				457 III		41.00	151.00	286.00	272.00	303.00	294.00	283.00	309.00	298.00	287.00	293.00	280.00	295.00	287.00	285.00	280.00	277.00	318.00	301.00	282.00	281.00	285.00	217.00	245.00	276.00	303.00	276.00	287.00	262.00	232.00	268.00	258.00	277.00	281.00	251.00	250.00	298.00	307.00	57.00	109.00	94.00
C:\Users\fdematheis\Desktop\Neuer Ordner\_457 III___1_37_PMX_0_3#13#2014_A_ 4B_5.oka	3/13/2014 1:47:03 PM	4-B	PM01				457 III		41.25	149.00	285.00	271.00	301.00	291.00	280.00	309.00	296.00	286.00	292.00	279.00	294.00	285.00	282.00	278.00	277.00	317.00	300.00	279.00	280.00	284.00	213.00	239.00	276.00	302.00	275.00	286.00	262.00	231.00	267.00	259.00	275.00	280.00	250.00	251.00	295.00	307.00	53.00	111.00	93.00
C:\Users\fdematheis\Desktop\Neuer Ordner\_457 III___1_37_PMX_0_3#13#2014_A_ 4B_5.oka	3/13/2014 1:47:03 PM	4-B	PM01				457 III		41.50	150.00	284.00	270.00	301.00	292.00	280.00	308.00	298.00	288.00	296.00	278.00	293.00	286.00	285.00	278.00	277.00	318.00	302.00	279.00	279.00	284.00	214.00	240.00	279.00	302.00	274.00	287.00	259.00	230.00	267.00	258.00	276.00	280.00	250.00	252.00	295.00	306.00	53.00	105.00	89.00
C:\Users\fdematheis\Desktop\Neuer Ordner\_457 III___1_37_PMX_0_3#13#2014_A_ 4B_5.oka	3/13/2014 1:47:03 PM	4-B	PM01				457 III		41.75	152.00	288.00	271.00	304.00	296.00	284.00	310.00	296.00	287.00	295.00	282.00	293.00	287.00	283.00	280.00	280.00	319.00	303.00	280.00	282.00	286.00	217.00	245.00	277.00	303.00	278.00	288.00	263.00	233.00	271.00	261.00	276.00	282.00	253.00	252.00	297.00	307.00	58.00	115.00	96.00
C:\Users\fdematheis\Desktop\Neuer Ordner\_457 III___1_37_PMX_0_3#13#2014_A_ 4B_5.oka	3/13/2014 1:47:03 PM	4-B	PM01				457 III		42.00	153.00	288.00	274.00	303.00	295.00	283.00	310.00	299.00	286.00	295.00	283.00	295.00	286.00	285.00	281.00	278.00	318.00	299.00	280.00	282.00	285.00	219.00	244.00	278.00	303.00	275.00	288.00	262.00	233.00	271.00	259.00	278.00	281.00	253.00	251.00	296.00	307.00	55.00	112.00	93.00
C:\Users\fdematheis\Desktop\Neuer Ordner\_457 III___1_37_PMX_0_3#13#2014_A_ 4B_5.oka	3/13/2014 1:47:03 PM	4-B	PM01				457 III		42.25	149.00	286.00	272.00	302.00	292.00	280.00	310.00	297.00	286.00	294.00	278.00	294.00	285.00	284.00	276.00	276.00	317.00	301.00	277.00	278.00	282.00	217.00	238.00	278.00	301.00	275.00	286.00	262.00	230.00	267.00	256.00	275.00	279.00	251.00	250.00	293.00	307.00	53.00	103.00	87.00
C:\Users\fdematheis\Desktop\Neuer Ordner\_457 III___1_37_PMX_0_3#13#2014_A_ 4B_5.oka	3/13/2014 1:47:03 PM	4-B	PM01				457 III		42.50	150.00	288.00	271.00	303.00	294.00	283.00	310.00	297.00	287.00	293.00	280.00	294.00	288.00	286.00	276.00	278.00	318.00	301.00	278.00	278.00	284.00	216.00	241.00	279.00	302.00	276.00	288.00	262.00	231.00	267.00	259.00	276.00	281.00	253.00	251.00	294.00	309.00	56.00	108.00	89.00
C:\Users\fdematheis\Desktop\Neuer Ordner\_457 III___1_37_PMX_0_3#13#2014_A_ 4B_5.oka	3/13/2014 1:47:03 PM	4-B	PM01				457 III		42.75	152.00	288.00	272.00	303.00	293.00	281.00	309.00	299.00	287.00	294.00	280.00	293.00	288.00	285.00	278.00	278.00	319.00	300.00	278.00	279.00	285.00	219.00	239.00	280.00	303.00	277.00	288.00	264.00	232.00	269.00	261.00	277.00	281.00	252.00	252.00	294.00	310.00	58.00	114.00	95.00
C:\Users\fdematheis\Desktop\Neuer Ordner\_457 III___1_37_PMX_0_3#13#2014_A_ 4B_5.oka	3/13/2014 1:47:03 PM	4-B	PM01				457 III		43.00	152.00	288.00	273.00	304.00	296.00	285.00	310.00	299.00	286.00	298.00	284.00	296.00	288.00	285.00	282.00	280.00	320.00	303.00	280.00	283.00	287.00	225.00	248.00	278.00	302.00	276.00	287.00	262.00	235.00	272.00	261.00	279.00	283.00	254.00	252.00	299.00	308.00	55.00	107.00	93.00
C:\Users\fdematheis\Desktop\Neuer Ordner\_457 III___1_37_PMX_0_3#13#2014_A_ 4B_5.oka	3/13/2014 1:47:03 PM	4-B	PM01				457 III		43.25	153.00	289.00	273.00	304.00	296.00	284.00	312.00	298.00	288.00	296.00	285.00	294.00	287.00	284.00	282.00	282.00	319.00	302.00	282.00	284.00	287.00	226.00	248.00	279.00	302.00	276.00	290.00	263.00	236.00	273.00	262.00	279.00	284.00	254.00	251.00	299.00	309.00	56.00	113.00	96.00
C:\Users\fdematheis\Desktop\Neuer Ordner\_457 III___1_37_PMX_0_3#13#2014_A_ 4B_5.oka	3/13/2014 1:47:03 PM	4-B	PM01				457 III		43.50	154.00	286.00	273.00	301.00	294.00	282.00	309.00	298.00	290.00	298.00	282.00	293.00	287.00	286.00	280.00	280.00	317.00	302.00	280.00	282.00	287.00	225.00	245.00	280.00	304.00	275.00	289.00	259.00	232.00	269.00	259.00	280.00	283.00	252.00	253.00	296.00	305.00	53.00	103.00	86.00
C:\Users\fdematheis\Desktop\Neuer Ordner\_457 III___1_37_PMX_0_3#13#2014_A_ 4B_5.oka	3/13/2014 1:47:03 PM	4-B	PM01				457 III		43.75	153.00	287.00	272.00	303.00	294.00	282.00	309.00	298.00	285.00	296.00	280.00	293.00	288.00	283.00	281.00	280.00	319.00	301.00	279.00	279.00	285.00	221.00	242.00	279.00	303.00	277.00	288.00	262.00	234.00	270.00	261.00	276.00	282.00	252.00	252.00	293.00	308.00	54.00	113.00	95.00
C:\Users\fdematheis\Desktop\Neuer Ordner\_457 III___1_37_PMX_0_3#13#2014_A_ 4B_5.oka	3/13/2014 1:47:03 PM	4-B	PM01				457 III		44.00	152.00	288.00	274.00	304.00	294.00	284.00	310.00	299.00	289.00	298.00	285.00	296.00	289.00	284.00	282.00	282.00	319.00	302.00	280.00	283.00	288.00	227.00	249.00	280.00	303.00	277.00	289.00	263.00	234.00	271.00	263.00	279.00	284.00	255.00	252.00	300.00	308.00	54.00	111.00	93.00
C:\Users\fdematheis\Desktop\Neuer Ordner\_457 III___1_37_PMX_0_3#13#2014_A_ 4B_5.oka	3/13/2014 1:47:03 PM	4-B	PM01				457 III		44.25	153.00	286.00	275.00	303.00	294.00	283.00	310.00	299.00	287.00	296.00	283.00	294.00	287.00	284.00	282.00	282.00	319.00	300.00	281.00	283.00	287.00	225.00	244.00	279.00	303.00	276.00	288.00	264.00	235.00	270.00	262.00	277.00	282.00	253.00	250.00	296.00	308.00	55.00	115.00	98.00
C:\Users\fdematheis\Desktop\Neuer Ordner\_457 III___1_37_PMX_0_3#13#2014_A_ 4B_5.oka	3/13/2014 1:47:03 PM	4-B	PM01				457 III		44.50	152.00	287.00	274.00	303.00	293.00	282.00	309.00	298.00	286.00	297.00	281.00	296.00	288.00	286.00	277.00	278.00	318.00	300.00	278.00	279.00	284.00	223.00	242.00	282.00	302.00	278.00	289.00	263.00	231.00	268.00	260.00	277.00	283.00	253.00	252.00	294.00	309.00	54.00	106.00	89.00
C:\Users\fdematheis\Desktop\Neuer Ordner\_457 III___1_37_PMX_0_3#13#2014_A_ 4B_5.oka	3/13/2014 1:47:03 PM	4-B	PM01				457 III		44.75	154.00	287.00	274.00	303.00	295.00	282.00	309.00	298.00	289.00	300.00	284.00	295.00	287.00	286.00	282.00	280.00	318.00	303.00	280.00	283.00	287.00	229.00	246.00	282.00	304.00	274.00	289.00	260.00	234.00	272.00	260.00	279.00	283.00	255.00	252.00	296.00	307.00	53.00	103.00	88.00
C:\Users\fdematheis\Desktop\Neuer Ordner\_457 III___1_37_PMX_0_3#13#2014_A_ 4B_5.oka	3/13/2014 1:47:03 PM	4-B	PM01				457 III		45.00	153.00	289.00	276.00	304.00	295.00	284.00	311.00	298.00	287.00	295.00	284.00	295.00	288.00	284.00	281.00	283.00	319.00	301.00	282.00	283.00	287.00	227.00	247.00	279.00	304.00	277.00	291.00	263.00	236.00	273.00	264.00	278.00	283.00	255.00	252.00	297.00	307.00	57.00	114.00	96.00
C:\Users\fdematheis\Desktop\Neuer Ordner\_457 III___1_37_PMX_0_3#13#2014_A_ 4B_5.oka	3/13/2014 1:47:03 PM	4-B	PM01				457 III		45.25	151.00	288.00	275.00	304.00	294.00	284.00	311.00	299.00	287.00	298.00	285.00	294.00	287.00	285.00	280.00	281.00	319.00	301.00	280.00	284.00	288.00	230.00	247.00	279.00	302.00	276.00	288.00	260.00	233.00	271.00	263.00	280.00	284.00	254.00	253.00	297.00	309.00	53.00	106.00	91.00
C:\Users\fdematheis\Desktop\Neuer Ordner\_457 III___1_37_PMX_0_3#13#2014_A_ 4B_5.oka	3/13/2014 1:47:03 PM	4-B	PM01				457 III		45.50	154.00	288.00	276.00	305.00	296.00	284.00	312.00	298.00	288.00	297.00	285.00	294.00	288.00	283.00	282.00	283.00	319.00	301.00	280.00	282.00	287.00	228.00	246.00	282.00	305.00	279.00	290.00	264.00	236.00	273.00	263.00	278.00	284.00	256.00	252.00	296.00	310.00	56.00	114.00	98.00
C:\Users\fdematheis\Desktop\Neuer Ordner\_457 III___1_37_PMX_0_3#13#2014_A_ 4B_5.oka	3/13/2014 1:47:03 PM	4-B	PM01				457 III		45.75	151.00	287.00	277.00	303.00	295.00	282.00	310.00	299.00	288.00	300.00	281.00	295.00	288.00	287.00	278.00	280.00	318.00	301.00	279.00	282.00	286.00	228.00	242.00	281.00	300.00	274.00	288.00	260.00	233.00	270.00	262.00	278.00	282.00	253.00	252.00	294.00	308.00	53.00	103.00	86.00
C:\Users\fdematheis\Desktop\Neuer Ordner\_457 III___1_37_PMX_0_3#13#2014_A_ 4B_5.oka	3/13/2014 1:47:03 PM	4-B	PM01				457 III		46.00	152.00	288.00	275.00	303.00	294.00	284.00	311.00	298.00	291.00	298.00	280.00	294.00	288.00	287.00	275.00	281.00	318.00	302.00	280.00	279.00	285.00	229.00	245.00	282.00	301.00	275.00	288.00	262.00	233.00	267.00	262.00	278.00	283.00	253.00	253.00	295.00	310.00	54.00	103.00	87.00
C:\Users\fdematheis\Desktop\Neuer Ordner\_457 III___1_37_PMX_0_3#13#2014_A_ 4B_5.oka	3/13/2014 1:47:03 PM	4-B	PM01				457 III		46.25	154.00	289.00	275.00	303.00	296.00	285.00	311.00	298.00	290.00	298.00	284.00	295.00	289.00	282.00	284.00	283.00	320.00	302.00	282.00	283.00	287.00	230.00	246.00	281.00	303.00	277.00	289.00	263.00	237.00	274.00	265.00	278.00	283.00	256.00	252.00	298.00	310.00	55.00	113.00	97.00
C:\Users\fdematheis\Desktop\Neuer Ordner\_457 III___1_37_PMX_0_3#13#2014_A_ 4B_5.oka	3/13/2014 1:47:03 PM	4-B	PM01				457 III		46.50	153.00	288.00	274.00	302.00	294.00	284.00	310.00	299.00	288.00	300.00	283.00	294.00	285.00	286.00	277.00	282.00	320.00	302.00	280.00	283.00	288.00	233.00	247.00	280.00	302.00	275.00	288.00	259.00	233.00	271.00	263.00	281.00	283.00	254.00	253.00	296.00	306.00	50.00	99.00	84.00
C:\Users\fdematheis\Desktop\Neuer Ordner\_457 III___1_37_PMX_0_3#13#2014_A_ 4B_5.oka	3/13/2014 1:47:03 PM	4-B	PM01				457 III		46.75	152.00	287.00	275.00	304.00	294.00	282.00	310.00	298.00	288.00	298.00	280.00	294.00	286.00	285.00	276.00	282.00	318.00	302.00	280.00	282.00	286.00	229.00	242.00	281.00	300.00	275.00	289.00	261.00	231.00	270.00	261.00	278.00	281.00	253.00	251.00	293.00	309.00	53.00	103.00	85.00
C:\Users\fdematheis\Desktop\Neuer Ordner\_457 III___1_37_PMX_0_3#13#2014_A_ 4B_5.oka	3/13/2014 1:47:03 PM	4-B	PM01				457 III		47.00	152.00	290.00	277.00	305.00	296.00	283.00	311.00	300.00	290.00	299.00	283.00	296.00	288.00	286.00	277.00	282.00	319.00	302.00	279.00	280.00	286.00	231.00	245.00	282.00	303.00	275.00	289.00	262.00	235.00	272.00	262.00	278.00	283.00	253.00	251.00	295.00	310.00	55.00	106.00	91.00
C:\Users\fdematheis\Desktop\Neuer Ordner\_457 III___1_37_PMX_0_3#13#2014_A_ 4B_5.oka	3/13/2014 1:47:03 PM	4-B	PM01				457 III		47.25	152.00	286.00	276.00	304.00	292.00	281.00	308.00	299.00	288.00	299.00	281.00	295.00	287.00	286.00	276.00	280.00	318.00	300.00	280.00	281.00	285.00	230.00	242.00	282.00	301.00	276.00	288.00	260.00	232.00	270.00	262.00	278.00	281.00	252.00	252.00	292.00	308.00	51.00	103.00	85.00
C:\Users\fdematheis\Desktop\Neuer Ordner\_457 III___1_37_PMX_0_3#13#2014_A_ 4B_5.oka	3/13/2014 1:47:03 PM	4-B	PM01				457 III		47.50	152.00	289.00	278.00	304.00	295.00	283.00	311.00	301.00	292.00	302.00	284.00	295.00	289.00	287.00	279.00	282.00	319.00	303.00	279.00	283.00	287.00	233.00	245.00	283.00	302.00	276.00	289.00	264.00	234.00	272.00	264.00	281.00	283.00	255.00	255.00	295.00	309.00	54.00	107.00	93.00
C:\Users\fdematheis\Desktop\Neuer Ordner\_457 III___1_37_PMX_0_3#13#2014_A_ 4B_5.oka	3/13/2014 1:47:03 PM	4-B	PM01				457 III		47.75	154.00	287.00	276.00	303.00	296.00	283.00	310.00	298.00	290.00	300.00	285.00	294.00	286.00	286.00	281.00	282.00	318.00	302.00	280.00	285.00	288.00	236.00	248.00	283.00	302.00	274.00	288.00	260.00	234.00	271.00	263.00	280.00	283.00	255.00	252.00	296.00	308.00	53.00	103.00	86.00
[truncated: 56 more columns]
