# Supplementary material for: Identifying Multiple Potential Metabolic Cycles in Time-Series from Biolog Experiments
Source: PLoS One. 2016 Sep 27;11(9):e0162276. doi: 10.1371/journal.pone.0162276 (PMC5038949; doi:10.1371/journal.pone.0162276)
Supplement: S1 File — Biolog metabolic signals from E. coli IMT17887, PCV17887 and T17887 tested on plate PM1. Three biological replicates per strain. (ZIP) [file pone.0162276.s001.zip › data/_457 II___1_37_PMX_0_3#13#2014_A_ 4A_4.csv]

Data File	Setup Time	Position	Plate Type	Strain Type	Sample Number	Strain Name	Strain Number	Other	Hour	A01	A02	A03	A04	A05	A06	A07	A08	A09	A10	A11	A12	B01	B02	B03	B04	B05	B06	B07	B08	B09	B10	B11	B12	C01	C02	C03	C04	C05	C06	C07	C08	C09	C10	C11	C12	D01	D02	D03	D04
C:\Users\fdematheis\Desktop\Neuer Ordner\_457 II___1_37_PMX_0_3#13#2014_A_ 4A_4.oka	3/13/2014 1:47:03 PM	4-A	PM01				457 II		0.00	20.00	18.00	11.00	11.00	11.00	11.00	11.00	11.00	11.00	11.00	13.00	20.00	15.00	11.00	11.00	11.00	11.00	11.00	11.00	11.00	11.00	11.00	11.00	16.00	18.00	11.00	11.00	19.00	11.00	11.00	11.00	11.00	11.00	11.00	12.00	20.00	15.00	11.00	11.00	11.00
C:\Users\fdematheis\Desktop\Neuer Ordner\_457 II___1_37_PMX_0_3#13#2014_A_ 4A_4.oka	3/13/2014 1:47:03 PM	4-A	PM01				457 II		0.25	17.00	15.00	11.00	11.00	11.00	11.00	11.00	11.00	11.00	11.00	14.00	22.00	13.00	11.00	11.00	11.00	11.00	11.00	11.00	12.00	11.00	11.00	13.00	16.00	15.00	11.00	11.00	16.00	11.00	11.00	11.00	11.00	11.00	11.00	11.00	20.00	14.00	11.00	11.00	11.00
C:\Users\fdematheis\Desktop\Neuer Ordner\_457 II___1_37_PMX_0_3#13#2014_A_ 4A_4.oka	3/13/2014 1:47:03 PM	4-A	PM01				457 II		0.50	24.00	20.00	11.00	11.00	11.00	11.00	11.00	11.00	13.00	12.00	22.00	28.00	17.00	11.00	11.00	11.00	11.00	11.00	11.00	13.00	12.00	11.00	20.00	22.00	21.00	11.00	11.00	21.00	11.00	11.00	11.00	11.00	11.00	13.00	19.00	27.00	18.00	11.00	11.00	11.00
C:\Users\fdematheis\Desktop\Neuer Ordner\_457 II___1_37_PMX_0_3#13#2014_A_ 4A_4.oka	3/13/2014 1:47:03 PM	4-A	PM01				457 II		0.75	25.00	22.00	11.00	11.00	11.00	11.00	11.00	11.00	15.00	14.00	25.00	30.00	19.00	11.00	11.00	11.00	11.00	11.00	11.00	18.00	15.00	15.00	22.00	25.00	22.00	12.00	11.00	23.00	11.00	11.00	11.00	11.00	13.00	12.00	22.00	28.00	18.00	11.00	11.00	11.00
C:\Users\fdematheis\Desktop\Neuer Ordner\_457 II___1_37_PMX_0_3#13#2014_A_ 4A_4.oka	3/13/2014 1:47:03 PM	4-A	PM01				457 II		1.00	34.00	24.00	12.00	16.00	18.00	13.00	16.00	16.00	27.00	20.00	34.00	32.00	23.00	18.00	11.00	11.00	11.00	11.00	19.00	21.00	28.00	22.00	26.00	33.00	24.00	14.00	12.00	24.00	12.00	11.00	11.00	15.00	19.00	22.00	31.00	34.00	24.00	11.00	11.00	11.00
C:\Users\fdematheis\Desktop\Neuer Ordner\_457 II___1_37_PMX_0_3#13#2014_A_ 4A_4.oka	3/13/2014 1:47:03 PM	4-A	PM01				457 II		1.25	41.00	30.00	18.00	23.00	26.00	25.00	26.00	28.00	36.00	26.00	46.00	28.00	32.00	33.00	22.00	16.00	11.00	11.00	33.00	28.00	39.00	28.00	32.00	41.00	28.00	22.00	22.00	31.00	22.00	13.00	17.00	22.00	29.00	32.00	42.00	34.00	33.00	11.00	19.00	18.00
C:\Users\fdematheis\Desktop\Neuer Ordner\_457 II___1_37_PMX_0_3#13#2014_A_ 4A_4.oka	3/13/2014 1:47:03 PM	4-A	PM01				457 II		1.50	46.00	37.00	23.00	30.00	39.00	40.00	34.00	37.00	45.00	38.00	62.00	35.00	43.00	51.00	35.00	27.00	14.00	16.00	50.00	36.00	52.00	38.00	42.00	50.00	36.00	30.00	35.00	39.00	28.00	23.00	29.00	35.00	43.00	46.00	56.00	44.00	43.00	16.00	26.00	25.00
C:\Users\fdematheis\Desktop\Neuer Ordner\_457 II___1_37_PMX_0_3#13#2014_A_ 4A_4.oka	3/13/2014 1:47:03 PM	4-A	PM01				457 II		1.75	48.00	40.00	25.00	36.00	45.00	49.00	40.00	43.00	48.00	41.00	68.00	32.00	47.00	63.00	45.00	32.00	16.00	20.00	61.00	43.00	56.00	39.00	42.00	56.00	38.00	37.00	43.00	48.00	32.00	31.00	32.00	40.00	47.00	56.00	59.00	46.00	52.00	18.00	30.00	26.00
C:\Users\fdematheis\Desktop\Neuer Ordner\_457 II___1_37_PMX_0_3#13#2014_A_ 4A_4.oka	3/13/2014 1:47:03 PM	4-A	PM01				457 II		2.00	53.00	44.00	33.00	43.00	54.00	62.00	51.00	55.00	54.00	47.00	79.00	38.00	58.00	76.00	59.00	39.00	21.00	24.00	77.00	51.00	71.00	52.00	51.00	66.00	44.00	40.00	53.00	56.00	35.00	41.00	39.00	49.00	56.00	66.00	73.00	57.00	64.00	22.00	33.00	30.00
C:\Users\fdematheis\Desktop\Neuer Ordner\_457 II___1_37_PMX_0_3#13#2014_A_ 4A_4.oka	3/13/2014 1:47:03 PM	4-A	PM01				457 II		2.25	50.00	48.00	37.00	46.00	60.00	68.00	55.00	54.00	56.00	49.00	83.00	37.00	67.00	80.00	72.00	43.00	23.00	27.00	87.00	58.00	79.00	54.00	48.00	72.00	43.00	43.00	60.00	62.00	34.00	43.00	38.00	50.00	59.00	69.00	72.00	64.00	70.00	18.00	32.00	27.00
C:\Users\fdematheis\Desktop\Neuer Ordner\_457 II___1_37_PMX_0_3#13#2014_A_ 4A_4.oka	3/13/2014 1:47:03 PM	4-A	PM01				457 II		2.50	55.00	54.00	44.00	53.00	69.00	81.00	67.00	61.00	64.00	57.00	92.00	39.00	77.00	87.00	89.00	52.00	30.00	34.00	99.00	63.00	91.00	61.00	56.00	78.00	53.00	48.00	69.00	74.00	39.00	51.00	44.00	57.00	69.00	77.00	83.00	78.00	79.00	20.00	34.00	30.00
C:\Users\fdematheis\Desktop\Neuer Ordner\_457 II___1_37_PMX_0_3#13#2014_A_ 4A_4.oka	3/13/2014 1:47:03 PM	4-A	PM01				457 II		2.75	57.00	61.00	51.00	61.00	79.00	91.00	78.00	68.00	70.00	66.00	98.00	42.00	86.00	97.00	107.00	64.00	41.00	42.00	114.00	74.00	103.00	67.00	63.00	86.00	60.00	54.00	79.00	86.00	41.00	54.00	50.00	64.00	80.00	88.00	91.00	89.00	90.00	24.00	36.00	33.00
C:\Users\fdematheis\Desktop\Neuer Ordner\_457 II___1_37_PMX_0_3#13#2014_A_ 4A_4.oka	3/13/2014 1:47:03 PM	4-A	PM01				457 II		3.00	53.00	64.00	53.00	66.00	85.00	99.00	86.00	72.00	74.00	70.00	104.00	40.00	82.00	102.00	118.00	71.00	43.00	45.00	126.00	79.00	112.00	67.00	68.00	90.00	64.00	57.00	85.00	93.00	41.00	58.00	53.00	69.00	87.00	96.00	98.00	97.00	93.00	25.00	36.00	32.00
C:\Users\fdematheis\Desktop\Neuer Ordner\_457 II___1_37_PMX_0_3#13#2014_A_ 4A_4.oka	3/13/2014 1:47:03 PM	4-A	PM01				457 II		3.25	56.00	70.00	56.00	71.00	94.00	106.00	95.00	79.00	79.00	76.00	111.00	38.00	100.00	110.00	129.00	76.00	46.00	49.00	137.00	83.00	119.00	71.00	73.00	91.00	72.00	62.00	94.00	106.00	41.00	60.00	61.00	76.00	93.00	103.00	105.00	101.00	98.00	24.00	37.00	31.00
C:\Users\fdematheis\Desktop\Neuer Ordner\_457 II___1_37_PMX_0_3#13#2014_A_ 4A_4.oka	3/13/2014 1:47:03 PM	4-A	PM01				457 II		3.50	52.00	69.00	58.00	77.00	100.00	109.00	105.00	85.00	82.00	79.00	114.00	39.00	112.00	115.00	140.00	80.00	50.00	51.00	146.00	91.00	129.00	71.00	73.00	91.00	88.00	60.00	99.00	121.00	42.00	61.00	66.00	79.00	103.00	113.00	114.00	108.00	99.00	23.00	36.00	32.00
C:\Users\fdematheis\Desktop\Neuer Ordner\_457 II___1_37_PMX_0_3#13#2014_A_ 4A_4.oka	3/13/2014 1:47:03 PM	4-A	PM01				457 II		3.75	59.00	80.00	68.00	83.00	110.00	119.00	115.00	94.00	92.00	86.00	124.00	42.00	122.00	129.00	153.00	94.00	61.00	61.00	161.00	99.00	143.00	77.00	78.00	95.00	129.00	74.00	109.00	142.00	50.00	66.00	75.00	88.00	114.00	122.00	123.00	115.00	111.00	30.00	42.00	34.00
C:\Users\fdematheis\Desktop\Neuer Ordner\_457 II___1_37_PMX_0_3#13#2014_A_ 4A_4.oka	3/13/2014 1:47:03 PM	4-A	PM01				457 II		4.00	58.00	83.00	69.00	96.00	112.00	115.00	119.00	96.00	93.00	87.00	126.00	34.00	127.00	134.00	161.00	96.00	63.00	61.00	164.00	101.00	150.00	77.00	77.00	88.00	165.00	73.00	115.00	151.00	47.00	64.00	72.00	87.00	117.00	126.00	126.00	116.00	115.00	26.00	40.00	34.00
C:\Users\fdematheis\Desktop\Neuer Ordner\_457 II___1_37_PMX_0_3#13#2014_A_ 4A_4.oka	3/13/2014 1:47:03 PM	4-A	PM01				457 II		4.25	57.00	86.00	76.00	107.00	128.00	127.00	128.00	100.00	99.00	95.00	136.00	44.00	138.00	139.00	170.00	107.00	76.00	68.00	180.00	112.00	162.00	83.00	85.00	93.00	193.00	79.00	124.00	163.00	55.00	68.00	79.00	97.00	129.00	133.00	141.00	136.00	124.00	28.00	41.00	36.00
C:\Users\fdematheis\Desktop\Neuer Ordner\_457 II___1_37_PMX_0_3#13#2014_A_ 4A_4.oka	3/13/2014 1:47:03 PM	4-A	PM01				457 II		4.50	61.00	91.00	77.00	118.00	136.00	139.00	142.00	107.00	103.00	102.00	140.00	44.00	161.00	148.00	177.00	115.00	119.00	105.00	190.00	115.00	171.00	83.00	92.00	90.00	211.00	85.00	131.00	164.00	60.00	74.00	86.00	104.00	138.00	143.00	148.00	144.00	133.00	28.00	42.00	37.00
C:\Users\fdematheis\Desktop\Neuer Ordner\_457 II___1_37_PMX_0_3#13#2014_A_ 4A_4.oka	3/13/2014 1:47:03 PM	4-A	PM01				457 II		4.75	61.00	95.00	83.00	125.00	146.00	144.00	152.00	107.00	105.00	103.00	145.00	46.00	172.00	147.00	185.00	119.00	155.00	155.00	195.00	120.00	182.00	86.00	92.00	91.00	222.00	88.00	140.00	161.00	64.00	74.00	88.00	109.00	139.00	148.00	154.00	151.00	140.00	27.00	41.00	37.00
C:\Users\fdematheis\Desktop\Neuer Ordner\_457 II___1_37_PMX_0_3#13#2014_A_ 4A_4.oka	3/13/2014 1:47:03 PM	4-A	PM01				457 II		5.00	60.00	98.00	85.00	135.00	155.00	152.00	161.00	108.00	112.00	105.00	151.00	42.00	186.00	159.00	192.00	125.00	178.00	181.00	198.00	122.00	190.00	84.00	95.00	92.00	231.00	90.00	150.00	160.00	65.00	80.00	93.00	116.00	143.00	150.00	154.00	158.00	147.00	27.00	43.00	35.00
C:\Users\fdematheis\Desktop\Neuer Ordner\_457 II___1_37_PMX_0_3#13#2014_A_ 4A_4.oka	3/13/2014 1:47:03 PM	4-A	PM01				457 II		5.25	65.00	103.00	89.00	142.00	167.00	156.00	169.00	107.00	118.00	112.00	157.00	40.00	198.00	165.00	203.00	131.00	192.00	201.00	209.00	126.00	197.00	89.00	98.00	93.00	241.00	97.00	158.00	168.00	70.00	90.00	97.00	123.00	154.00	157.00	146.00	162.00	158.00	29.00	44.00	35.00
C:\Users\fdematheis\Desktop\Neuer Ordner\_457 II___1_37_PMX_0_3#13#2014_A_ 4A_4.oka	3/13/2014 1:47:03 PM	4-A	PM01				457 II		5.50	61.00	104.00	90.00	148.00	169.00	159.00	175.00	109.00	115.00	109.00	161.00	37.00	204.00	172.00	208.00	134.00	204.00	211.00	212.00	129.00	195.00	86.00	98.00	90.00	245.00	103.00	164.00	182.00	71.00	97.00	100.00	131.00	154.00	163.00	158.00	169.00	164.00	28.00	43.00	36.00
C:\Users\fdematheis\Desktop\Neuer Ordner\_457 II___1_37_PMX_0_3#13#2014_A_ 4A_4.oka	3/13/2014 1:47:03 PM	4-A	PM01				457 II		5.75	58.00	104.00	91.00	154.00	174.00	163.00	180.00	112.00	122.00	111.00	169.00	41.00	211.00	174.00	210.00	135.00	211.00	222.00	219.00	134.00	202.00	89.00	103.00	91.00	252.00	102.00	169.00	191.00	71.00	98.00	103.00	138.00	164.00	168.00	177.00	178.00	168.00	27.00	41.00	34.00
C:\Users\fdematheis\Desktop\Neuer Ordner\_457 II___1_37_PMX_0_3#13#2014_A_ 4A_4.oka	3/13/2014 1:47:03 PM	4-A	PM01				457 II		6.00	68.00	111.00	99.00	166.00	187.00	172.00	192.00	117.00	134.00	121.00	179.00	45.00	220.00	183.00	218.00	142.00	224.00	231.00	225.00	139.00	212.00	96.00	110.00	99.00	258.00	113.00	178.00	204.00	78.00	102.00	109.00	145.00	173.00	175.00	167.00	184.00	181.00	30.00	44.00	40.00
C:\Users\fdematheis\Desktop\Neuer Ordner\_457 II___1_37_PMX_0_3#13#2014_A_ 4A_4.oka	3/13/2014 1:47:03 PM	4-A	PM01				457 II		6.25	64.00	112.00	97.00	172.00	190.00	173.00	195.00	118.00	133.00	119.00	178.00	42.00	225.00	185.00	223.00	144.00	228.00	236.00	228.00	139.00	214.00	93.00	108.00	96.00	261.00	115.00	183.00	209.00	79.00	109.00	109.00	146.00	175.00	176.00	174.00	189.00	183.00	32.00	43.00	36.00
C:\Users\fdematheis\Desktop\Neuer Ordner\_457 II___1_37_PMX_0_3#13#2014_A_ 4A_4.oka	3/13/2014 1:47:03 PM	4-A	PM01				457 II		6.50	65.00	113.00	99.00	178.00	194.00	178.00	199.00	123.00	137.00	120.00	184.00	44.00	231.00	188.00	228.00	148.00	232.00	243.00	232.00	129.00	216.00	95.00	112.00	95.00	263.00	118.00	187.00	215.00	81.00	113.00	111.00	149.00	180.00	179.00	178.00	196.00	188.00	30.00	43.00	35.00
C:\Users\fdematheis\Desktop\Neuer Ordner\_457 II___1_37_PMX_0_3#13#2014_A_ 4A_4.oka	3/13/2014 1:47:03 PM	4-A	PM01				457 II		6.75	63.00	120.00	102.00	194.00	201.00	184.00	207.00	127.00	144.00	126.00	190.00	47.00	236.00	195.00	232.00	149.00	238.00	248.00	236.00	145.00	220.00	100.00	113.00	100.00	268.00	124.00	193.00	218.00	82.00	117.00	116.00	158.00	186.00	184.00	184.00	202.00	195.00	32.00	42.00	35.00
C:\Users\fdematheis\Desktop\Neuer Ordner\_457 II___1_37_PMX_0_3#13#2014_A_ 4A_4.oka	3/13/2014 1:47:03 PM	4-A	PM01				457 II		7.00	64.00	123.00	103.00	212.00	206.00	189.00	211.00	136.00	151.00	129.00	194.00	52.00	240.00	198.00	234.00	151.00	243.00	249.00	239.00	144.00	224.00	106.00	118.00	102.00	271.00	124.00	195.00	223.00	85.00	120.00	118.00	162.00	191.00	189.00	188.00	209.00	198.00	33.00	43.00	34.00
C:\Users\fdematheis\Desktop\Neuer Ordner\_457 II___1_37_PMX_0_3#13#2014_A_ 4A_4.oka	3/13/2014 1:47:03 PM	4-A	PM01				457 II		7.25	65.00	130.00	106.00	222.00	208.00	189.00	213.00	132.00	152.00	129.00	195.00	43.00	243.00	199.00	237.00	152.00	244.00	253.00	240.00	138.00	224.00	102.00	115.00	100.00	271.00	128.00	197.00	222.00	81.00	120.00	117.00	158.00	191.00	190.00	188.00	206.00	200.00	29.00	42.00	33.00
C:\Users\fdematheis\Desktop\Neuer Ordner\_457 II___1_37_PMX_0_3#13#2014_A_ 4A_4.oka	3/13/2014 1:47:03 PM	4-A	PM01				457 II		7.50	65.00	135.00	108.00	233.00	213.00	192.00	218.00	140.00	156.00	132.00	199.00	46.00	244.00	203.00	240.00	156.00	249.00	258.00	241.00	146.00	226.00	103.00	118.00	101.00	274.00	132.00	204.00	228.00	83.00	124.00	122.00	163.00	196.00	191.00	193.00	216.00	204.00	33.00	42.00	37.00
C:\Users\fdematheis\Desktop\Neuer Ordner\_457 II___1_37_PMX_0_3#13#2014_A_ 4A_4.oka	3/13/2014 1:47:03 PM	4-A	PM01				457 II		7.75	67.00	143.00	110.00	242.00	216.00	196.00	223.00	141.00	160.00	137.00	201.00	45.00	248.00	208.00	247.00	159.00	252.00	261.00	243.00	150.00	229.00	105.00	123.00	101.00	276.00	137.00	208.00	231.00	86.00	128.00	124.00	166.00	198.00	193.00	196.00	219.00	210.00	32.00	45.00	38.00
C:\Users\fdematheis\Desktop\Neuer Ordner\_457 II___1_37_PMX_0_3#13#2014_A_ 4A_4.oka	3/13/2014 1:47:03 PM	4-A	PM01				457 II		8.00	69.00	152.00	111.00	250.00	221.00	200.00	229.00	152.00	166.00	139.00	206.00	53.00	252.00	210.00	247.00	161.00	256.00	263.00	245.00	159.00	233.00	111.00	126.00	103.00	277.00	141.00	212.00	234.00	88.00	135.00	129.00	173.00	203.00	200.00	201.00	226.00	213.00	34.00	44.00	40.00
C:\Users\fdematheis\Desktop\Neuer Ordner\_457 II___1_37_PMX_0_3#13#2014_A_ 4A_4.oka	3/13/2014 1:47:03 PM	4-A	PM01				457 II		8.25	64.00	156.00	112.00	254.00	225.00	201.00	229.00	153.00	170.00	142.00	208.00	50.00	253.00	213.00	249.00	162.00	259.00	265.00	246.00	158.00	233.00	111.00	130.00	104.00	278.00	141.00	216.00	235.00	86.00	137.00	131.00	174.00	206.00	202.00	204.00	229.00	216.00	34.00	46.00	37.00
C:\Users\fdematheis\Desktop\Neuer Ordner\_457 II___1_37_PMX_0_3#13#2014_A_ 4A_4.oka	3/13/2014 1:47:03 PM	4-A	PM01				457 II		8.50	64.00	159.00	110.00	256.00	226.00	201.00	233.00	156.00	172.00	143.00	210.00	49.00	256.00	216.00	250.00	163.00	260.00	267.00	247.00	162.00	235.00	112.00	130.00	103.00	279.00	146.00	215.00	237.00	86.00	142.00	132.00	174.00	205.00	204.00	204.00	230.00	220.00	32.00	45.00	38.00
C:\Users\fdematheis\Desktop\Neuer Ordner\_457 II___1_37_PMX_0_3#13#2014_A_ 4A_4.oka	3/13/2014 1:47:03 PM	4-A	PM01				457 II		8.75	65.00	169.00	112.00	261.00	232.00	203.00	235.00	162.00	179.00	149.00	212.00	51.00	258.00	216.00	252.00	166.00	263.00	271.00	249.00	164.00	237.00	114.00	133.00	106.00	281.00	147.00	220.00	239.00	88.00	147.00	134.00	177.00	210.00	209.00	205.00	234.00	222.00	32.00	43.00	35.00
C:\Users\fdematheis\Desktop\Neuer Ordner\_457 II___1_37_PMX_0_3#13#2014_A_ 4A_4.oka	3/13/2014 1:47:03 PM	4-A	PM01				457 II		9.00	63.00	171.00	111.00	262.00	232.00	203.00	237.00	162.00	178.00	148.00	214.00	50.00	258.00	219.00	253.00	167.00	264.00	270.00	249.00	166.00	238.00	113.00	135.00	101.00	282.00	150.00	223.00	242.00	87.00	149.00	135.00	178.00	210.00	208.00	204.00	236.00	224.00	31.00	41.00	38.00
C:\Users\fdematheis\Desktop\Neuer Ordner\_457 II___1_37_PMX_0_3#13#2014_A_ 4A_4.oka	3/13/2014 1:47:03 PM	4-A	PM01				457 II		9.25	58.00	174.00	111.00	262.00	230.00	201.00	237.00	157.00	177.00	150.00	214.00	38.00	260.00	224.00	254.00	169.00	266.00	272.00	249.00	163.00	239.00	106.00	132.00	100.00	284.00	153.00	220.00	243.00	84.00	150.00	135.00	176.00	211.00	210.00	205.00	235.00	227.00	33.00	42.00	35.00
C:\Users\fdematheis\Desktop\Neuer Ordner\_457 II___1_37_PMX_0_3#13#2014_A_ 4A_4.oka	3/13/2014 1:47:03 PM	4-A	PM01				457 II		9.50	56.00	180.00	113.00	264.00	232.00	203.00	239.00	164.00	184.00	155.00	218.00	42.00	262.00	223.00	254.00	172.00	270.00	276.00	254.00	168.00	240.00	110.00	137.00	103.00	284.00	158.00	225.00	243.00	83.00	153.00	140.00	177.00	216.00	211.00	206.00	238.00	228.00	33.00	42.00	35.00
C:\Users\fdematheis\Desktop\Neuer Ordner\_457 II___1_37_PMX_0_3#13#2014_A_ 4A_4.oka	3/13/2014 1:47:03 PM	4-A	PM01				457 II		9.75	69.00	188.00	114.00	269.00	238.00	208.00	246.00	172.00	189.00	158.00	221.00	42.00	262.00	226.00	257.00	173.00	271.00	276.00	253.00	172.00	242.00	114.00	138.00	101.00	284.00	164.00	229.00	245.00	87.00	159.00	140.00	181.00	217.00	214.00	207.00	240.00	233.00	33.00	43.00	37.00
C:\Users\fdematheis\Desktop\Neuer Ordner\_457 II___1_37_PMX_0_3#13#2014_A_ 4A_4.oka	3/13/2014 1:47:03 PM	4-A	PM01				457 II		10.00	65.00	191.00	119.00	273.00	243.00	212.00	250.00	182.00	196.00	162.00	225.00	53.00	263.00	230.00	260.00	175.00	272.00	278.00	256.00	179.00	247.00	121.00	149.00	107.00	285.00	166.00	235.00	249.00	89.00	162.00	148.00	190.00	223.00	217.00	211.00	247.00	237.00	34.00	42.00	39.00
C:\Users\fdematheis\Desktop\Neuer Ordner\_457 II___1_37_PMX_0_3#13#2014_A_ 4A_4.oka	3/13/2014 1:47:03 PM	4-A	PM01				457 II		10.25	68.00	196.00	120.00	274.00	246.00	212.00	251.00	185.00	201.00	164.00	227.00	53.00	265.00	230.00	259.00	177.00	273.00	279.00	255.00	181.00	248.00	124.00	151.00	107.00	286.00	170.00	235.00	249.00	89.00	164.00	151.00	191.00	225.00	218.00	212.00	251.00	238.00	33.00	44.00	38.00
C:\Users\fdematheis\Desktop\Neuer Ordner\_457 II___1_37_PMX_0_3#13#2014_A_ 4A_4.oka	3/13/2014 1:47:03 PM	4-A	PM01				457 II		10.50	67.00	199.00	122.00	276.00	248.00	217.00	255.00	191.00	205.00	167.00	229.00	55.00	266.00	233.00	260.00	181.00	276.00	281.00	257.00	185.00	248.00	127.00	156.00	110.00	287.00	177.00	238.00	250.00	90.00	169.00	153.00	196.00	228.00	219.00	214.00	255.00	241.00	34.00	46.00	39.00
C:\Users\fdematheis\Desktop\Neuer Ordner\_457 II___1_37_PMX_0_3#13#2014_A_ 4A_4.oka	3/13/2014 1:47:03 PM	4-A	PM01				457 II		10.75	67.00	201.00	120.00	276.00	248.00	215.00	253.00	189.00	203.00	166.00	225.00	51.00	266.00	233.00	263.00	182.00	278.00	280.00	256.00	186.00	246.00	121.00	156.00	107.00	286.00	178.00	238.00	251.00	88.00	170.00	151.00	197.00	225.00	218.00	212.00	257.00	243.00	34.00	44.00	40.00
C:\Users\fdematheis\Desktop\Neuer Ordner\_457 II___1_37_PMX_0_3#13#2014_A_ 4A_4.oka	3/13/2014 1:47:03 PM	4-A	PM01				457 II		11.00	68.00	208.00	124.00	278.00	250.00	217.00	255.00	193.00	208.00	168.00	228.00	50.00	268.00	236.00	264.00	185.00	280.00	283.00	256.00	189.00	248.00	121.00	160.00	107.00	288.00	182.00	241.00	253.00	89.00	171.00	157.00	201.00	224.00	219.00	212.00	261.00	245.00	32.00	45.00	39.00
C:\Users\fdematheis\Desktop\Neuer Ordner\_457 II___1_37_PMX_0_3#13#2014_A_ 4A_4.oka	3/13/2014 1:47:03 PM	4-A	PM01				457 II		11.25	69.00	208.00	125.00	281.00	252.00	220.00	258.00	198.00	215.00	174.00	232.00	54.00	270.00	240.00	263.00	189.00	281.00	285.00	259.00	194.00	252.00	125.00	165.00	111.00	289.00	188.00	242.00	255.00	92.00	174.00	162.00	205.00	228.00	224.00	217.00	265.00	247.00	35.00	46.00	39.00
C:\Users\fdematheis\Desktop\Neuer Ordner\_457 II___1_37_PMX_0_3#13#2014_A_ 4A_4.oka	3/13/2014 1:47:03 PM	4-A	PM01				457 II		11.50	71.00	214.00	127.00	281.00	256.00	223.00	261.00	201.00	217.00	180.00	235.00	53.00	270.00	242.00	266.00	192.00	282.00	287.00	259.00	197.00	253.00	128.00	170.00	112.00	290.00	193.00	245.00	255.00	93.00	178.00	164.00	206.00	231.00	227.00	219.00	267.00	250.00	34.00	44.00	40.00
C:\Users\fdematheis\Desktop\Neuer Ordner\_457 II___1_37_PMX_0_3#13#2014_A_ 4A_4.oka	3/13/2014 1:47:03 PM	4-A	PM01				457 II		11.75	67.00	213.00	126.00	280.00	254.00	220.00	261.00	200.00	215.00	176.00	234.00	50.00	268.00	243.00	267.00	194.00	282.00	287.00	259.00	196.00	251.00	124.00	168.00	108.00	289.00	195.00	245.00	257.00	93.00	180.00	164.00	208.00	228.00	224.00	218.00	268.00	250.00	34.00	43.00	40.00
C:\Users\fdematheis\Desktop\Neuer Ordner\_457 II___1_37_PMX_0_3#13#2014_A_ 4A_4.oka	3/13/2014 1:47:03 PM	4-A	PM01				457 II		12.00	66.00	217.00	128.00	284.00	256.00	224.00	263.00	205.00	222.00	179.00	234.00	53.00	273.00	242.00	266.00	195.00	283.00	286.00	259.00	198.00	252.00	127.00	173.00	112.00	288.00	197.00	248.00	255.00	97.00	180.00	166.00	208.00	233.00	224.00	221.00	273.00	252.00	34.00	43.00	39.00
C:\Users\fdematheis\Desktop\Neuer Ordner\_457 II___1_37_PMX_0_3#13#2014_A_ 4A_4.oka	3/13/2014 1:47:03 PM	4-A	PM01				457 II		12.25	71.00	220.00	129.00	282.00	257.00	224.00	264.00	206.00	222.00	180.00	234.00	47.00	272.00	247.00	269.00	198.00	285.00	290.00	259.00	199.00	251.00	123.00	174.00	111.00	290.00	205.00	249.00	259.00	101.00	184.00	170.00	212.00	231.00	228.00	219.00	272.00	253.00	37.00	48.00	42.00
C:\Users\fdematheis\Desktop\Neuer Ordner\_457 II___1_37_PMX_0_3#13#2014_A_ 4A_4.oka	3/13/2014 1:47:03 PM	4-A	PM01				457 II		12.50	68.00	222.00	132.00	284.00	258.00	228.00	267.00	213.00	227.00	185.00	237.00	54.00	272.00	246.00	269.00	202.00	282.00	290.00	261.00	205.00	255.00	130.00	181.00	115.00	291.00	206.00	249.00	259.00	105.00	184.00	174.00	213.00	237.00	230.00	225.00	278.00	255.00	36.00	45.00	40.00
C:\Users\fdematheis\Desktop\Neuer Ordner\_457 II___1_37_PMX_0_3#13#2014_A_ 4A_4.oka	3/13/2014 1:47:03 PM	4-A	PM01				457 II		12.75	68.00	224.00	132.00	285.00	258.00	227.00	267.00	212.00	228.00	185.00	237.00	52.00	273.00	248.00	270.00	203.00	285.00	290.00	261.00	207.00	255.00	126.00	180.00	116.00	291.00	209.00	253.00	260.00	108.00	188.00	175.00	214.00	236.00	230.00	225.00	276.00	254.00	36.00	47.00	41.00
C:\Users\fdematheis\Desktop\Neuer Ordner\_457 II___1_37_PMX_0_3#13#2014_A_ 4A_4.oka	3/13/2014 1:47:03 PM	4-A	PM01				457 II		13.00	73.00	229.00	134.00	287.00	262.00	229.00	270.00	217.00	231.00	188.00	239.00	52.00	275.00	251.00	271.00	206.00	287.00	292.00	262.00	210.00	256.00	129.00	185.00	117.00	289.00	213.00	256.00	262.00	113.00	192.00	178.00	216.00	237.00	231.00	224.00	276.00	260.00	39.00	47.00	42.00
C:\Users\fdematheis\Desktop\Neuer Ordner\_457 II___1_37_PMX_0_3#13#2014_A_ 4A_4.oka	3/13/2014 1:47:03 PM	4-A	PM01				457 II		13.25	69.00	227.00	133.00	285.00	264.00	231.00	272.00	221.00	235.00	189.00	240.00	54.00	275.00	249.00	269.00	207.00	286.00	293.00	262.00	212.00	257.00	133.00	190.00	118.00	292.00	213.00	254.00	262.00	115.00	192.00	180.00	218.00	240.00	231.00	225.00	280.00	259.00	35.00	45.00	37.00
C:\Users\fdematheis\Desktop\Neuer Ordner\_457 II___1_37_PMX_0_3#13#2014_A_ 4A_4.oka	3/13/2014 1:47:03 PM	4-A	PM01				457 II		13.50	70.00	232.00	133.00	288.00	264.00	233.00	272.00	223.00	236.00	191.00	241.00	54.00	277.00	253.00	269.00	210.00	289.00	294.00	263.00	215.00	258.00	133.00	192.00	121.00	292.00	214.00	256.00	263.00	118.00	194.00	182.00	220.00	240.00	233.00	228.00	281.00	262.00	34.00	48.00	42.00
C:\Users\fdematheis\Desktop\Neuer Ordner\_457 II___1_37_PMX_0_3#13#2014_A_ 4A_4.oka	3/13/2014 1:47:03 PM	4-A	PM01				457 II		13.75	72.00	235.00	138.00	290.00	267.00	235.00	274.00	227.00	241.00	196.00	243.00	56.00	275.00	253.00	269.00	214.00	292.00	296.00	264.00	219.00	260.00	136.00	195.00	127.00	293.00	220.00	256.00	264.00	122.00	195.00	185.00	222.00	245.00	236.00	229.00	283.00	263.00	38.00	45.00	40.00
C:\Users\fdematheis\Desktop\Neuer Ordner\_457 II___1_37_PMX_0_3#13#2014_A_ 4A_4.oka	3/13/2014 1:47:03 PM	4-A	PM01				457 II		14.00	61.00	235.00	138.00	287.00	263.00	231.00	274.00	216.00	239.00	202.00	243.00	46.00	279.00	255.00	269.00	214.00	290.00	297.00	263.00	218.00	259.00	128.00	195.00	128.00	295.00	220.00	255.00	262.00	121.00	193.00	184.00	219.00	244.00	234.00	229.00	279.00	261.00	35.00	47.00	37.00
C:\Users\fdematheis\Desktop\Neuer Ordner\_457 II___1_37_PMX_0_3#13#2014_A_ 4A_4.oka	3/13/2014 1:47:03 PM	4-A	PM01				457 II		14.25	70.00	235.00	137.00	290.00	268.00	236.00	274.00	231.00	243.00	197.00	245.00	56.00	278.00	256.00	270.00	215.00	288.00	295.00	263.00	222.00	260.00	133.00	199.00	128.00	292.00	223.00	259.00	265.00	130.00	198.00	189.00	229.00	244.00	236.00	230.00	283.00	264.00	37.00	48.00	40.00
C:\Users\fdematheis\Desktop\Neuer Ordner\_457 II___1_37_PMX_0_3#13#2014_A_ 4A_4.oka	3/13/2014 1:47:03 PM	4-A	PM01				457 II		14.50	70.00	238.00	140.00	287.00	267.00	236.00	276.00	230.00	242.00	198.00	243.00	51.00	278.00	257.00	270.00	217.00	292.00	296.00	264.00	222.00	259.00	132.00	199.00	132.00	292.00	225.00	258.00	267.00	130.00	199.00	189.00	227.00	244.00	236.00	230.00	282.00	267.00	35.00	49.00	40.00
C:\Users\fdematheis\Desktop\Neuer Ordner\_457 II___1_37_PMX_0_3#13#2014_A_ 4A_4.oka	3/13/2014 1:47:03 PM	4-A	PM01				457 II		14.75	65.00	238.00	140.00	287.00	266.00	235.00	276.00	223.00	244.00	205.00	245.00	47.00	279.00	258.00	271.00	217.00	291.00	298.00	265.00	224.00	258.00	127.00	201.00	138.00	295.00	226.00	259.00	265.00	132.00	197.00	191.00	224.00	245.00	237.00	231.00	280.00	266.00	37.00	44.00	38.00
C:\Users\fdematheis\Desktop\Neuer Ordner\_457 II___1_37_PMX_0_3#13#2014_A_ 4A_4.oka	3/13/2014 1:47:03 PM	4-A	PM01				457 II		15.00	66.00	240.00	141.00	290.00	268.00	236.00	276.00	226.00	246.00	203.00	245.00	43.00	279.00	258.00	272.00	220.00	293.00	299.00	265.00	223.00	258.00	125.00	201.00	138.00	294.00	228.00	259.00	265.00	134.00	199.00	191.00	225.00	245.00	237.00	229.00	282.00	267.00	36.00	46.00	38.00
C:\Users\fdematheis\Desktop\Neuer Ordner\_457 II___1_37_PMX_0_3#13#2014_A_ 4A_4.oka	3/13/2014 1:47:03 PM	4-A	PM01				457 II		15.25	71.00	243.00	144.00	289.00	270.00	240.00	277.00	235.00	247.00	204.00	247.00	52.00	278.00	258.00	273.00	223.00	292.00	297.00	264.00	227.00	259.00	131.00	206.00	141.00	294.00	230.00	261.00	265.00	140.00	204.00	195.00	230.00	247.00	238.00	232.00	284.00	268.00	34.00	45.00	39.00
C:\Users\fdematheis\Desktop\Neuer Ordner\_457 II___1_37_PMX_0_3#13#2014_A_ 4A_4.oka	3/13/2014 1:47:03 PM	4-A	PM01				457 II		15.50	80.00	247.00	148.00	292.00	273.00	242.00	281.00	238.00	250.00	206.00	245.00	53.00	280.00	263.00	273.00	225.00	294.00	298.00	265.00	230.00	261.00	132.00	207.00	144.00	295.00	234.00	263.00	266.00	146.00	208.00	198.00	233.00	249.00	240.00	233.00	284.00	272.00	41.00	50.00	46.00
C:\Users\fdematheis\Desktop\Neuer Ordner\_457 II___1_37_PMX_0_3#13#2014_A_ 4A_4.oka	3/13/2014 1:47:03 PM	4-A	PM01				457 II		15.75	72.00	244.00	149.00	290.00	274.00	241.00	282.00	242.00	250.00	206.00	249.00	56.00	280.00	263.00	273.00	226.00	290.00	299.00	266.00	234.00	261.00	134.00	209.00	149.00	294.00	235.00	264.00	266.00	146.00	208.00	200.00	236.00	251.00	240.00	235.00	286.00	270.00	37.00	45.00	41.00
C:\Users\fdematheis\Desktop\Neuer Ordner\_457 II___1_37_PMX_0_3#13#2014_A_ 4A_4.oka	3/13/2014 1:47:03 PM	4-A	PM01				457 II		16.00	72.00	248.00	151.00	293.00	275.00	243.00	283.00	242.00	254.00	210.00	250.00	55.00	281.00	264.00	275.00	228.00	294.00	301.00	266.00	234.00	263.00	137.00	213.00	153.00	294.00	237.00	265.00	267.00	152.00	210.00	200.00	237.00	252.00	242.00	237.00	288.00	272.00	40.00	49.00	41.00
C:\Users\fdematheis\Desktop\Neuer Ordner\_457 II___1_37_PMX_0_3#13#2014_A_ 4A_4.oka	3/13/2014 1:47:03 PM	4-A	PM01				457 II		16.25	73.00	249.00	154.00	293.00	276.00	245.00	284.00	246.00	256.00	215.00	253.00	59.00	280.00	262.00	274.00	229.00	296.00	303.00	268.00	238.00	264.00	138.00	216.00	159.00	296.00	236.00	265.00	266.00	155.00	210.00	204.00	240.00	255.00	243.00	240.00	287.00	273.00	38.00	50.00	43.00
C:\Users\fdematheis\Desktop\Neuer Ordner\_457 II___1_37_PMX_0_3#13#2014_A_ 4A_4.oka	3/13/2014 1:47:03 PM	4-A	PM01				457 II		16.50	77.00	251.00	156.00	294.00	277.00	246.00	284.00	247.00	256.00	214.00	253.00	56.00	282.00	264.00	276.00	231.00	296.00	302.00	268.00	239.00	263.00	137.00	215.00	160.00	295.00	239.00	269.00	268.00	156.00	212.00	204.00	240.00	254.00	243.00	238.00	287.00	275.00	39.00	51.00	45.00
C:\Users\fdematheis\Desktop\Neuer Ordner\_457 II___1_37_PMX_0_3#13#2014_A_ 4A_4.oka	3/13/2014 1:47:03 PM	4-A	PM01				457 II		16.75	76.00	252.00	155.00	293.00	277.00	246.00	286.00	247.00	258.00	213.00	255.00	56.00	283.00	267.00	278.00	233.00	295.00	303.00	268.00	238.00	264.00	136.00	215.00	164.00	296.00	240.00	267.00	267.00	160.00	212.00	205.00	240.00	256.00	244.00	237.00	287.00	275.00	39.00	51.00	45.00
C:\Users\fdematheis\Desktop\Neuer Ordner\_457 II___1_37_PMX_0_3#13#2014_A_ 4A_4.oka	3/13/2014 1:47:03 PM	4-A	PM01				457 II		17.00	63.00	249.00	153.00	290.00	272.00	243.00	283.00	239.00	254.00	216.00	250.00	47.00	282.00	265.00	274.00	231.00	297.00	303.00	266.00	237.00	260.00	125.00	214.00	162.00	296.00	238.00	266.00	264.00	154.00	208.00	202.00	234.00	255.00	244.00	238.00	285.00	275.00	38.00	45.00	38.00
C:\Users\fdematheis\Desktop\Neuer Ordner\_457 II___1_37_PMX_0_3#13#2014_A_ 4A_4.oka	3/13/2014 1:47:03 PM	4-A	PM01				457 II		17.25	75.00	253.00	159.00	292.00	278.00	247.00	285.00	250.00	259.00	217.00	255.00	56.00	283.00	268.00	275.00	234.00	298.00	304.00	267.00	242.00	265.00	136.00	219.00	171.00	296.00	242.00	269.00	265.00	165.00	213.00	206.00	241.00	258.00	244.00	239.00	288.00	275.00	40.00	50.00	41.00
C:\Users\fdematheis\Desktop\Neuer Ordner\_457 II___1_37_PMX_0_3#13#2014_A_ 4A_4.oka	3/13/2014 1:47:03 PM	4-A	PM01				457 II		17.50	74.00	253.00	160.00	292.00	277.00	247.00	285.00	251.00	260.00	218.00	254.00	54.00	281.00	265.00	276.00	234.00	294.00	303.00	266.00	243.00	264.00	135.00	218.00	170.00	296.00	242.00	269.00	265.00	163.00	213.00	208.00	240.00	257.00	244.00	239.00	288.00	276.00	37.00	47.00	41.00
C:\Users\fdematheis\Desktop\Neuer Ordner\_457 II___1_37_PMX_0_3#13#2014_A_ 4A_4.oka	3/13/2014 1:47:03 PM	4-A	PM01				457 II		17.75	83.00	257.00	165.00	295.00	280.00	249.00	288.00	252.00	261.00	222.00	255.00	52.00	282.00	269.00	276.00	237.00	297.00	305.00	268.00	243.00	262.00	132.00	219.00	175.00	296.00	247.00	270.00	265.00	167.00	217.00	209.00	241.00	258.00	246.00	240.00	287.00	279.00	42.00	53.00	45.00
C:\Users\fdematheis\Desktop\Neuer Ordner\_457 II___1_37_PMX_0_3#13#2014_A_ 4A_4.oka	3/13/2014 1:47:03 PM	4-A	PM01				457 II		18.00	73.00	256.00	168.00	295.00	280.00	249.00	290.00	255.00	264.00	226.00	259.00	55.00	282.00	268.00	273.00	238.00	297.00	304.00	269.00	247.00	267.00	137.00	223.00	181.00	296.00	245.00	269.00	264.00	170.00	217.00	210.00	242.00	260.00	248.00	241.00	288.00	278.00	39.00	50.00	42.00
C:\Users\fdematheis\Desktop\Neuer Ordner\_457 II___1_37_PMX_0_3#13#2014_A_ 4A_4.oka	3/13/2014 1:47:03 PM	4-A	PM01				457 II		18.25	65.00	255.00	165.00	291.00	276.00	248.00	287.00	249.00	261.00	227.00	257.00	51.00	283.00	269.00	277.00	238.00	298.00	307.00	269.00	246.00	265.00	131.00	221.00	184.00	298.00	246.00	267.00	261.00	169.00	215.00	210.00	242.00	261.00	246.00	241.00	287.00	279.00	40.00	47.00	38.00
C:\Users\fdematheis\Desktop\Neuer Ordner\_457 II___1_37_PMX_0_3#13#2014_A_ 4A_4.oka	3/13/2014 1:47:03 PM	4-A	PM01				457 II		18.50	74.00	258.00	171.00	294.00	281.00	250.00	290.00	258.00	265.00	222.00	257.00	56.00	284.00	268.00	277.00	239.00	298.00	304.00	269.00	248.00	266.00	135.00	222.00	184.00	295.00	247.00	271.00	263.00	175.00	220.00	213.00	246.00	261.00	246.00	241.00	288.00	279.00	39.00	51.00	43.00
C:\Users\fdematheis\Desktop\Neuer Ordner\_457 II___1_37_PMX_0_3#13#2014_A_ 4A_4.oka	3/13/2014 1:47:03 PM	4-A	PM01				457 II		18.75	66.00	256.00	167.00	291.00	279.00	249.00	287.00	253.00	263.00	229.00	257.00	49.00	284.00	270.00	275.00	240.00	300.00	306.00	269.00	246.00	265.00	131.00	221.00	183.00	297.00	247.00	270.00	261.00	170.00	217.00	211.00	243.00	261.00	247.00	240.00	287.00	280.00	38.00	49.00	40.00
C:\Users\fdematheis\Desktop\Neuer Ordner\_457 II___1_37_PMX_0_3#13#2014_A_ 4A_4.oka	3/13/2014 1:47:03 PM	4-A	PM01				457 II		19.00	77.00	261.00	177.00	296.00	285.00	254.00	292.00	266.00	268.00	231.00	262.00	61.00	283.00	272.00	277.00	242.00	300.00	305.00	271.00	254.00	269.00	145.00	229.00	194.00	298.00	250.00	272.00	263.00	180.00	222.00	216.00	248.00	264.00	250.00	246.00	290.00	282.00	40.00	52.00	44.00
C:\Users\fdematheis\Desktop\Neuer Ordner\_457 II___1_37_PMX_0_3#13#2014_A_ 4A_4.oka	3/13/2014 1:47:03 PM	4-A	PM01				457 II		19.25	77.00	261.00	178.00	295.00	286.00	256.00	293.00	267.00	270.00	233.00	264.00	62.00	283.00	270.00	275.00	244.00	299.00	304.00	271.00	254.00	268.00	146.00	229.00	197.00	297.00	248.00	272.00	263.00	180.00	224.00	218.00	250.00	265.00	249.00	246.00	290.00	283.00	38.00	53.00	42.00
C:\Users\fdematheis\Desktop\Neuer Ordner\_457 II___1_37_PMX_0_3#13#2014_A_ 4A_4.oka	3/13/2014 1:47:03 PM	4-A	PM01				457 II		19.50	69.00	259.00	175.00	293.00	281.00	251.00	289.00	259.00	266.00	232.00	261.00	52.00	284.00	272.00	276.00	243.00	299.00	307.00	269.00	251.00	266.00	132.00	226.00	193.00	298.00	249.00	269.00	260.00	180.00	221.00	212.00	246.00	265.00	249.00	244.00	288.00	281.00	38.00	49.00	39.00
C:\Users\fdematheis\Desktop\Neuer Ordner\_457 II___1_37_PMX_0_3#13#2014_A_ 4A_4.oka	3/13/2014 1:47:03 PM	4-A	PM01				457 II		19.75	75.00	262.00	180.00	295.00	283.00	254.00	293.00	268.00	270.00	233.00	263.00	59.00	285.00	271.00	278.00	246.00	300.00	307.00	270.00	255.00	269.00	139.00	230.00	196.00	297.00	253.00	273.00	261.00	184.00	227.00	216.00	249.00	266.00	249.00	246.00	290.00	284.00	39.00	51.00	43.00
C:\Users\fdematheis\Desktop\Neuer Ordner\_457 II___1_37_PMX_0_3#13#2014_A_ 4A_4.oka	3/13/2014 1:47:03 PM	4-A	PM01				457 II		20.00	68.00	259.00	180.00	293.00	282.00	252.00	289.00	258.00	269.00	237.00	263.00	53.00	284.00	270.00	275.00	244.00	299.00	306.00	271.00	254.00	267.00	135.00	226.00	200.00	297.00	252.00	272.00	259.00	181.00	224.00	215.00	243.00	265.00	247.00	244.00	287.00	283.00	38.00	48.00	38.00
C:\Users\fdematheis\Desktop\Neuer Ordner\_457 II___1_37_PMX_0_3#13#2014_A_ 4A_4.oka	3/13/2014 1:47:03 PM	4-A	PM01				457 II		20.25	76.00	264.00	184.00	295.00	286.00	256.00	292.00	268.00	270.00	235.00	263.00	57.00	285.00	272.00	275.00	248.00	298.00	307.00	270.00	255.00	268.00	137.00	227.00	199.00	296.00	254.00	274.00	262.00	186.00	226.00	216.00	247.00	265.00	248.00	246.00	288.00	284.00	39.00	52.00	42.00
C:\Users\fdematheis\Desktop\Neuer Ordner\_457 II___1_37_PMX_0_3#13#2014_A_ 4A_4.oka	3/13/2014 1:47:03 PM	4-A	PM01				457 II		20.50	75.00	264.00	188.00	297.00	286.00	257.00	295.00	269.00	271.00	239.00	264.00	57.00	286.00	275.00	279.00	249.00	300.00	306.00	271.00	256.00	270.00	139.00	230.00	204.00	299.00	254.00	275.00	262.00	188.00	229.00	219.00	249.00	269.00	250.00	247.00	291.00	285.00	40.00	53.00	45.00
C:\Users\fdematheis\Desktop\Neuer Ordner\_457 II___1_37_PMX_0_3#13#2014_A_ 4A_4.oka	3/13/2014 1:47:03 PM	4-A	PM01				457 II		20.75	76.00	264.00	189.00	296.00	285.00	255.00	293.00	271.00	272.00	235.00	264.00	62.00	286.00	275.00	279.00	249.00	300.00	307.00	271.00	258.00	270.00	141.00	230.00	205.00	296.00	255.00	273.00	262.00	191.00	232.00	221.00	250.00	268.00	251.00	247.00	291.00	285.00	41.00	52.00	44.00
C:\Users\fdematheis\Desktop\Neuer Ordner\_457 II___1_37_PMX_0_3#13#2014_A_ 4A_4.oka	3/13/2014 1:47:03 PM	4-A	PM01				457 II		21.00	82.00	266.00	197.00	300.00	288.00	261.00	297.00	278.00	277.00	243.00	269.00	71.00	287.00	273.00	278.00	254.00	302.00	308.00	274.00	262.00	272.00	150.00	238.00	213.00	299.00	257.00	276.00	266.00	195.00	233.00	224.00	254.00	271.00	254.00	251.00	293.00	287.00	41.00	56.00	49.00
C:\Users\fdematheis\Desktop\Neuer Ordner\_457 II___1_37_PMX_0_3#13#2014_A_ 4A_4.oka	3/13/2014 1:47:03 PM	4-A	PM01				457 II		21.25	75.00	264.00	196.00	296.00	285.00	258.00	296.00	273.00	273.00	238.00	267.00	60.00	285.00	273.00	278.00	251.00	301.00	309.00	272.00	260.00	269.00	140.00	231.00	209.00	297.00	255.00	275.00	261.00	192.00	229.00	220.00	251.00	269.00	249.00	247.00	289.00	285.00	39.00	53.00	43.00
C:\Users\fdematheis\Desktop\Neuer Ordner\_457 II___1_37_PMX_0_3#13#2014_A_ 4A_4.oka	3/13/2014 1:47:03 PM	4-A	PM01				457 II		21.50	75.00	266.00	197.00	296.00	287.00	259.00	296.00	274.00	274.00	241.00	268.00	67.00	287.00	275.00	280.00	253.00	302.00	308.00	271.00	260.00	271.00	143.00	234.00	213.00	298.00	258.00	274.00	262.00	195.00	233.00	224.00	253.00	271.00	253.00	250.00	292.00	287.00	41.00	55.00	43.00
C:\Users\fdematheis\Desktop\Neuer Ordner\_457 II___1_37_PMX_0_3#13#2014_A_ 4A_4.oka	3/13/2014 1:47:03 PM	4-A	PM01				457 II		21.75	79.00	267.00	203.00	297.00	288.00	260.00	295.00	278.00	277.00	245.00	269.00	74.00	287.00	273.00	278.00	254.00	302.00	309.00	272.00	263.00	274.00	145.00	237.00	219.00	298.00	258.00	275.00	264.00	199.00	234.00	225.00	255.00	274.00	255.00	250.00	291.00	288.00	42.00	53.00	45.00
C:\Users\fdematheis\Desktop\Neuer Ordner\_457 II___1_37_PMX_0_3#13#2014_A_ 4A_4.oka	3/13/2014 1:47:03 PM	4-A	PM01				457 II		22.00	79.00	266.00	200.00	297.00	288.00	260.00	296.00	276.00	275.00	243.00	268.00	75.00	290.00	276.00	281.00	256.00	301.00	310.00	272.00	262.00	270.00	141.00	232.00	217.00	299.00	260.00	276.00	263.00	200.00	235.00	225.00	254.00	271.00	253.00	249.00	292.00	287.00	43.00	56.00	46.00
C:\Users\fdematheis\Desktop\Neuer Ordner\_457 II___1_37_PMX_0_3#13#2014_A_ 4A_4.oka	3/13/2014 1:47:03 PM	4-A	PM01				457 II		22.25	82.00	268.00	208.00	298.00	289.00	263.00	298.00	281.00	279.00	247.00	272.00	86.00	287.00	274.00	277.00	256.00	301.00	309.00	274.00	265.00	274.00	149.00	237.00	223.00	296.00	259.00	277.00	264.00	200.00	236.00	228.00	257.00	275.00	255.00	250.00	291.00	287.00	40.00	55.00	46.00
C:\Users\fdematheis\Desktop\Neuer Ordner\_457 II___1_37_PMX_0_3#13#2014_A_ 4A_4.oka	3/13/2014 1:47:03 PM	4-A	PM01				457 II		22.50	81.00	269.00	208.00	299.00	288.00	261.00	296.00	278.00	279.00	248.00	270.00	82.00	289.00	276.00	279.00	257.00	302.00	308.00	273.00	264.00	271.00	146.00	235.00	223.00	298.00	260.00	277.00	264.00	201.00	236.00	228.00	256.00	274.00	253.00	251.00	291.00	288.00	40.00	55.00	46.00
C:\Users\fdematheis\Desktop\Neuer Ordner\_457 II___1_37_PMX_0_3#13#2014_A_ 4A_4.oka	3/13/2014 1:47:03 PM	4-A	PM01				457 II		22.75	80.00	268.00	210.00	297.00	290.00	261.00	296.00	279.00	275.00	246.00	270.00	88.00	288.00	276.00	282.00	259.00	303.00	306.00	272.00	264.00	270.00	143.00	234.00	222.00	299.00	263.00	277.00	264.00	203.00	237.00	226.00	258.00	274.00	253.00	250.00	290.00	290.00	43.00	55.00	47.00
C:\Users\fdematheis\Desktop\Neuer Ordner\_457 II___1_37_PMX_0_3#13#2014_A_ 4A_4.oka	3/13/2014 1:47:03 PM	4-A	PM01				457 II		23.00	81.00	269.00	208.00	299.00	289.00	262.00	297.00	280.00	278.00	244.00	268.00	101.00	289.00	277.00	282.00	258.00	304.00	308.00	274.00	264.00	271.00	143.00	235.00	224.00	297.00	264.00	276.00	265.00	204.00	240.00	228.00	259.00	273.00	252.00	250.00	293.00	287.00	44.00	57.00	48.00
C:\Users\fdematheis\Desktop\Neuer Ordner\_457 II___1_37_PMX_0_3#13#2014_A_ 4A_4.oka	3/13/2014 1:47:03 PM	4-A	PM01				457 II		23.25	78.00	269.00	213.00	296.00	289.00	265.00	297.00	282.00	279.00	249.00	271.00	109.00	288.00	276.00	280.00	259.00	302.00	309.00	273.00	266.00	274.00	145.00	235.00	227.00	299.00	263.00	277.00	265.00	205.00	237.00	229.00	258.00	275.00	256.00	252.00	290.00	287.00	42.00	58.00	46.00
C:\Users\fdematheis\Desktop\Neuer Ordner\_457 II___1_37_PMX_0_3#13#2014_A_ 4A_4.oka	3/13/2014 1:47:03 PM	4-A	PM01				457 II		23.50	79.00	269.00	212.00	298.00	289.00	262.00	297.00	280.00	276.00	249.00	270.00	111.00	288.00	276.00	279.00	258.00	302.00	309.00	271.00	265.00	270.00	143.00	232.00	227.00	297.00	262.00	276.00	264.00	205.00	239.00	226.00	258.00	273.00	253.00	251.00	290.00	286.00	41.00	56.00	44.00
C:\Users\fdematheis\Desktop\Neuer Ordner\_457 II___1_37_PMX_0_3#13#2014_A_ 4A_4.oka	3/13/2014 1:47:03 PM	4-A	PM01				457 II		23.75	83.00	273.00	222.00	301.00	293.00	267.00	300.00	288.00	283.00	253.00	275.00	138.00	290.00	276.00	279.00	261.00	304.00	309.00	275.00	269.00	273.00	154.00	241.00	234.00	298.00	263.00	279.00	267.00	208.00	242.00	231.00	261.00	278.00	257.00	255.00	294.00	291.00	42.00	60.00	50.00
C:\Users\fdematheis\Desktop\Neuer Ordner\_457 II___1_37_PMX_0_3#13#2014_A_ 4A_4.oka	3/13/2014 1:47:03 PM	4-A	PM01				457 II		24.00	88.00	273.00	224.00	299.00	292.00	267.00	300.00	288.00	283.00	254.00	275.00	143.00	289.00	278.00	279.00	262.00	303.00	309.00	276.00	269.00	275.00	150.00	241.00	236.00	297.00	265.00	279.00	268.00	209.00	243.00	232.00	259.00	277.00	257.00	255.00	291.00	291.00	43.00	59.00	48.00
C:\Users\fdematheis\Desktop\Neuer Ordner\_457 II___1_37_PMX_0_3#13#2014_A_ 4A_4.oka	3/13/2014 1:47:03 PM	4-A	PM01				457 II		24.25	73.00	271.00	222.00	297.00	288.00	263.00	299.00	278.00	282.00	258.00	274.00	142.00	290.00	278.00	278.00	261.00	304.00	310.00	276.00	267.00	275.00	147.00	239.00	238.00	301.00	263.00	276.00	261.00	208.00	238.00	229.00	254.00	278.00	254.00	255.00	291.00	291.00	42.00	55.00	44.00
C:\Users\fdematheis\Desktop\Neuer Ordner\_457 II___1_37_PMX_0_3#13#2014_A_ 4A_4.oka	3/13/2014 1:47:03 PM	4-A	PM01				457 II		24.50	81.00	272.00	225.00	299.00	292.00	265.00	299.00	286.00	282.00	255.00	274.00	161.00	289.00	276.00	280.00	262.00	302.00	311.00	275.00	267.00	274.00	149.00	240.00	236.00	299.00	264.00	277.00	267.00	210.00	243.00	229.00	260.00	279.00	256.00	255.00	293.00	290.00	43.00	59.00	47.00
C:\Users\fdematheis\Desktop\Neuer Ordner\_457 II___1_37_PMX_0_3#13#2014_A_ 4A_4.oka	3/13/2014 1:47:03 PM	4-A	PM01				457 II		24.75	85.00	274.00	227.00	299.00	293.00	267.00	299.00	288.00	283.00	258.00	276.00	175.00	288.00	276.00	279.00	264.00	303.00	310.00	273.00	271.00	276.00	154.00	240.00	238.00	298.00	264.00	278.00	266.00	212.00	243.00	231.00	262.00	280.00	256.00	255.00	292.00	289.00	43.00	60.00	46.00
C:\Users\fdematheis\Desktop\Neuer Ordner\_457 II___1_37_PMX_0_3#13#2014_A_ 4A_4.oka	3/13/2014 1:47:03 PM	4-A	PM01				457 II		25.00	72.00	270.00	226.00	298.00	287.00	263.00	298.00	280.00	282.00	256.00	277.00	170.00	291.00	276.00	279.00	263.00	303.00	311.00	275.00	267.00	274.00	145.00	239.00	240.00	301.00	264.00	278.00	262.00	210.00	241.00	230.00	258.00	277.00	257.00	253.00	291.00	290.00	43.00	57.00	42.00
C:\Users\fdematheis\Desktop\Neuer Ordner\_457 II___1_37_PMX_0_3#13#2014_A_ 4A_4.oka	3/13/2014 1:47:03 PM	4-A	PM01				457 II		25.25	86.00	275.00	231.00	300.00	294.00	268.00	300.00	289.00	285.00	257.00	276.00	186.00	289.00	278.00	281.00	266.00	304.00	310.00	273.00	269.00	273.00	152.00	241.00	242.00	299.00	267.00	281.00	267.00	216.00	246.00	233.00	263.00	278.00	257.00	256.00	293.00	292.00	46.00	64.00	50.00
C:\Users\fdematheis\Desktop\Neuer Ordner\_457 II___1_37_PMX_0_3#13#2014_A_ 4A_4.oka	3/13/2014 1:47:03 PM	4-A	PM01				457 II		25.50	84.00	275.00	230.00	299.00	294.00	267.00	299.00	288.00	282.00	258.00	276.00	193.00	290.00	279.00	280.00	266.00	305.00	311.00	274.00	270.00	274.00	150.00	241.00	242.00	298.00	268.00	279.00	267.00	216.00	244.00	233.00	263.00	280.00	256.00	255.00	292.00	293.00	46.00	61.00	50.00
C:\Users\fdematheis\Desktop\Neuer Ordner\_457 II___1_37_PMX_0_3#13#2014_A_ 4A_4.oka	3/13/2014 1:47:03 PM	4-A	PM01				457 II		25.75	81.00	272.00	234.00	299.00	292.00	269.00	298.00	287.00	284.00	261.00	278.00	198.00	290.00	277.00	279.00	266.00	304.00	311.00	274.00	270.00	275.00	150.00	241.00	243.00	298.00	267.00	278.00	266.00	215.00	242.00	232.00	260.00	279.00	257.00	255.00	291.00	290.00	42.00	61.00	47.00
C:\Users\fdematheis\Desktop\Neuer Ordner\_457 II___1_37_PMX_0_3#13#2014_A_ 4A_4.oka	3/13/2014 1:47:03 PM	4-A	PM01				457 II		26.00	85.00	276.00	235.00	301.00	293.00	269.00	299.00	290.00	285.00	260.00	278.00	207.00	291.00	278.00	280.00	267.00	304.00	310.00	276.00	271.00	277.00	156.00	243.00	245.00	298.00	267.00	280.00	268.00	218.00	245.00	235.00	266.00	282.00	259.00	259.00	294.00	291.00	45.00	64.00	49.00
C:\Users\fdematheis\Desktop\Neuer Ordner\_457 II___1_37_PMX_0_3#13#2014_A_ 4A_4.oka	3/13/2014 1:47:03 PM	4-A	PM01				457 II		26.25	79.00	273.00	234.00	298.00	291.00	266.00	300.00	284.00	284.00	263.00	278.00	200.00	291.00	278.00	281.00	269.00	306.00	313.00	274.00	269.00	275.00	151.00	239.00	247.00	302.00	267.00	281.00	263.00	215.00	245.00	233.00	260.00	281.00	258.00	255.00	292.00	293.00	45.00	64.00	46.00
C:\Users\fdematheis\Desktop\Neuer Ordner\_457 II___1_37_PMX_0_3#13#2014_A_ 4A_4.oka	3/13/2014 1:47:03 PM	4-A	PM01				457 II		26.50	83.00	276.00	237.00	299.00	293.00	269.00	300.00	292.00	286.00	261.00	279.00	216.00	288.00	279.00	281.00	267.00	303.00	311.00	275.00	272.00	276.00	159.00	245.00	247.00	300.00	267.00	280.00	268.00	219.00	246.00	235.00	265.00	283.00	259.00	257.00	292.00	292.00	44.00	64.00	50.00
C:\Users\fdematheis\Desktop\Neuer Ordner\_457 II___1_37_PMX_0_3#13#2014_A_ 4A_4.oka	3/13/2014 1:47:03 PM	4-A	PM01				457 II		26.75	88.00	277.00	240.00	300.00	294.00	271.00	301.00	292.00	286.00	264.00	279.00	218.00	291.00	277.00	279.00	267.00	305.00	311.00	276.00	273.00	277.00	158.00	244.00	250.00	299.00	266.00	280.00	269.00	221.00	247.00	235.00	265.00	283.00	260.00	258.00	293.00	293.00	47.00	65.00	50.00
C:\Users\fdematheis\Desktop\Neuer Ordner\_457 II___1_37_PMX_0_3#13#2014_A_ 4A_4.oka	3/13/2014 1:47:03 PM	4-A	PM01				457 II		27.00	75.00	274.00	237.00	297.00	289.00	268.00	298.00	286.00	285.00	264.00	280.00	216.00	291.00	276.00	279.00	267.00	305.00	311.00	274.00	271.00	276.00	154.00	242.00	249.00	299.00	268.00	277.00	264.00	216.00	243.00	232.00	263.00	283.00	258.00	257.00	290.00	290.00	42.00	60.00	42.00
C:\Users\fdematheis\Desktop\Neuer Ordner\_457 II___1_37_PMX_0_3#13#2014_A_ 4A_4.oka	3/13/2014 1:47:03 PM	4-A	PM01				457 II		27.25	82.00	275.00	238.00	297.00	289.00	268.00	299.00	285.00	283.00	262.00	275.00	214.00	290.00	279.00	282.00	267.00	304.00	310.00	273.00	269.00	274.00	150.00	237.00	247.00	299.00	267.00	280.00	265.00	218.00	243.00	233.00	262.00	279.00	255.00	253.00	291.00	291.00	43.00	65.00	47.00
C:\Users\fdematheis\Desktop\Neuer Ordner\_457 II___1_37_PMX_0_3#13#2014_A_ 4A_4.oka	3/13/2014 1:47:03 PM	4-A	PM01				457 II		27.50	91.00	278.00	243.00	301.00	295.00	271.00	301.00	289.00	285.00	263.00	277.00	222.00	293.00	281.00	284.00	273.00	306.00	311.00	274.00	270.00	276.00	157.00	240.00	249.00	300.00	271.00	282.00	270.00	224.00	249.00	236.00	267.00	282.00	258.00	256.00	291.00	294.00	49.00	72.00	53.00
C:\Users\fdematheis\Desktop\Neuer Ordner\_457 II___1_37_PMX_0_3#13#2014_A_ 4A_4.oka	3/13/2014 1:47:03 PM	4-A	PM01				457 II		27.75	84.00	274.00	239.00	298.00	291.00	267.00	298.00	286.00	283.00	263.00	278.00	221.00	290.00	278.00	283.00	268.00	305.00	311.00	273.00	269.00	273.00	152.00	241.00	249.00	299.00	269.00	279.00	264.00	221.00	247.00	233.00	262.00	281.00	257.00	256.00	291.00	293.00	42.00	65.00	48.00
C:\Users\fdematheis\Desktop\Neuer Ordner\_457 II___1_37_PMX_0_3#13#2014_A_ 4A_4.oka	3/13/2014 1:47:03 PM	4-A	PM01				457 II		28.00	79.00	274.00	239.00	296.00	290.00	268.00	299.00	280.00	282.00	267.00	279.00	217.00	292.00	279.00	281.00	271.00	306.00	312.00	277.00	272.00	275.00	153.00	239.00	253.00	302.00	269.00	280.00	262.00	218.00	244.00	234.00	261.00	282.00	256.00	256.00	290.00	293.00	46.00	63.00	48.00
C:\Users\fdematheis\Desktop\Neuer Ordner\_457 II___1_37_PMX_0_3#13#2014_A_ 4A_4.oka	3/13/2014 1:47:03 PM	4-A	PM01				457 II		28.25	97.00	279.00	248.00	301.00	294.00	273.00	302.00	295.00	288.00	267.00	282.00	238.00	291.00	277.00	281.00	271.00	304.00	312.00	275.00	274.00	277.00	165.00	246.00	255.00	299.00	269.00	280.00	269.00	224.00	249.00	239.00	266.00	284.00	260.00	259.00	291.00	292.00	46.00	69.00	52.00
C:\Users\fdematheis\Desktop\Neuer Ordner\_457 II___1_37_PMX_0_3#13#2014_A_ 4A_4.oka	3/13/2014 1:47:03 PM	4-A	PM01				457 II		28.50	93.00	275.00	243.00	299.00	294.00	270.00	299.00	290.00	285.00	262.00	277.00	235.00	292.00	277.00	281.00	270.00	304.00	309.00	275.00	269.00	275.00	160.00	239.00	252.00	298.00	269.00	281.00	267.00	222.00	248.00	235.00	264.00	281.00	256.00	256.00	290.00	292.00	43.00	68.00	49.00
C:\Users\fdematheis\Desktop\Neuer Ordner\_457 II___1_37_PMX_0_3#13#2014_A_ 4A_4.oka	3/13/2014 1:47:03 PM	4-A	PM01				457 II		28.75	101.00	279.00	249.00	301.00	294.00	274.00	302.00	295.00	288.00	268.00	283.00	245.00	292.00	280.00	282.00	273.00	306.00	312.00	277.00	275.00	278.00	170.00	249.00	258.00	301.00	270.00	282.00	270.00	226.00	251.00	240.00	268.00	285.00	262.00	260.00	294.00	293.00	47.00	71.00	53.00
C:\Users\fdematheis\Desktop\Neuer Ordner\_457 II___1_37_PMX_0_3#13#2014_A_ 4A_4.oka	3/13/2014 1:47:03 PM	4-A	PM01				457 II		29.00	88.00	276.00	245.00	296.00	289.00	269.00	299.00	282.00	285.00	269.00	281.00	232.00	292.00	279.00	280.00	272.00	304.00	313.00	276.00	269.00	276.00	160.00	240.00	257.00	300.00	268.00	280.00	263.00	221.00	247.00	233.00	262.00	282.00	257.00	255.00	289.00	292.00	44.00	63.00	46.00
C:\Users\fdematheis\Desktop\Neuer Ordner\_457 II___1_37_PMX_0_3#13#2014_A_ 4A_4.oka	3/13/2014 1:47:03 PM	4-A	PM01				457 II		29.25	95.00	276.00	250.00	298.00	292.00	270.00	300.00	289.00	288.00	273.00	284.00	239.00	292.00	279.00	280.00	272.00	306.00	312.00	278.00	273.00	277.00	165.00	245.00	259.00	301.00	269.00	281.00	264.00	224.00	248.00	237.00	265.00	285.00	262.00	260.00	291.00	293.00	44.00	64.00	47.00
C:\Users\fdematheis\Desktop\Neuer Ordner\_457 II___1_37_PMX_0_3#13#2014_A_ 4A_4.oka	3/13/2014 1:47:03 PM	4-A	PM01				457 II		29.50	100.00	280.00	253.00	301.00	295.00	272.00	303.00	292.00	290.00	275.00	286.00	244.00	293.00	279.00	281.00	273.00	307.00	313.00	277.00	275.00	279.00	168.00	247.00	262.00	302.00	270.00	282.00	265.00	226.00	251.00	238.00	266.00	286.00	261.00	261.00	292.00	294.00	46.00	67.00	49.00
C:\Users\fdematheis\Desktop\Neuer Ordner\_457 II___1_37_PMX_0_3#13#2014_A_ 4A_4.oka	3/13/2014 1:47:03 PM	4-A	PM01				457 II		29.75	102.00	280.00	252.00	299.00	292.00	272.00	300.00	288.00	290.00	276.00	285.00	245.00	293.00	277.00	279.00	274.00	307.00	314.00	280.00	273.00	279.00	168.00	244.00	265.00	303.00	271.00	281.00	264.00	226.00	249.00	236.00	263.00	285.00	259.00	259.00	292.00	292.00	44.00	67.00	49.00
C:\Users\fdematheis\Desktop\Neuer Ordner\_457 II___1_37_PMX_0_3#13#2014_A_ 4A_4.oka	3/13/2014 1:47:03 PM	4-A	PM01				457 II		30.00	114.00	282.00	251.00	300.00	294.00	272.00	301.00	293.00	285.00	266.00	281.00	247.00	292.00	279.00	285.00	275.00	306.00	311.00	276.00	273.00	276.00	166.00	241.00	256.00	299.00	272.00	283.00	269.00	227.00	253.00	239.00	268.00	283.00	258.00	255.00	292.00	295.00	47.00	75.00	54.00
C:\Users\fdematheis\Desktop\Neuer Ordner\_457 II___1_37_PMX_0_3#13#2014_A_ 4A_4.oka	3/13/2014 1:47:03 PM	4-A	PM01				457 II		30.25	109.00	278.00	250.00	297.00	291.00	271.00	300.00	290.00	285.00	269.00	281.00	247.00	292.00	279.00	282.00	273.00	305.00	311.00	274.00	271.00	275.00	163.00	240.00	256.00	299.00	271.00	282.00	267.00	225.00	249.00	237.00	266.00	283.00	258.00	257.00	290.00	293.00	44.00	69.00	48.00
C:\Users\fdematheis\Desktop\Neuer Ordner\_457 II___1_37_PMX_0_3#13#2014_A_ 4A_4.oka	3/13/2014 1:47:03 PM	4-A	PM01				457 II		30.50	116.00	282.00	255.00	302.00	296.00	275.00	303.00	297.00	293.00	271.00	286.00	262.00	293.00	279.00	282.00	278.00	306.00	312.00	279.00	277.00	280.00	179.00	250.00	261.00	302.00	272.00	284.00	271.00	231.00	253.00	242.00	272.00	286.00	261.00	263.00	294.00	295.00	46.00	74.00	55.00
C:\Users\fdematheis\Desktop\Neuer Ordner\_457 II___1_37_PMX_0_3#13#2014_A_ 4A_4.oka	3/13/2014 1:47:03 PM	4-A	PM01				457 II		30.75	117.00	281.00	256.00	302.00	296.00	275.00	303.00	297.00	292.00	273.00	285.00	261.00	293.00	280.00	282.00	277.00	306.00	311.00	277.00	276.00	279.00	176.00	247.00	262.00	301.00	271.00	284.00	269.00	229.00	253.00	241.00	271.00	286.00	261.00	261.00	294.00	295.00	49.00	74.00	53.00
C:\Users\fdematheis\Desktop\Neuer Ordner\_457 II___1_37_PMX_0_3#13#2014_A_ 4A_4.oka	3/13/2014 1:47:03 PM	4-A	PM01				457 II		31.00	118.00	282.00	256.00	301.00	296.00	275.00	303.00	297.00	291.00	273.00	286.00	264.00	293.00	279.00	281.00	276.00	307.00	313.00	278.00	276.00	279.00	178.00	247.00	261.00	299.00	273.00	282.00	271.00	230.00	254.00	240.00	270.00	286.00	260.00	261.00	291.00	295.00	46.00	73.00	52.00
C:\Users\fdematheis\Desktop\Neuer Ordner\_457 II___1_37_PMX_0_3#13#2014_A_ 4A_4.oka	3/13/2014 1:47:03 PM	4-A	PM01				457 II		31.25	104.00	280.00	258.00	299.00	293.00	273.00	302.00	291.00	291.00	277.00	287.00	259.00	295.00	281.00	281.00	277.00	308.00	314.00	277.00	275.00	280.00	174.00	248.00	263.00	304.00	273.00	283.00	264.00	228.00	252.00	238.00	268.00	286.00	261.00	260.00	292.00	295.00	47.00	69.00	49.00
C:\Users\fdematheis\Desktop\Neuer Ordner\_457 II___1_37_PMX_0_3#13#2014_A_ 4A_4.oka	3/13/2014 1:47:03 PM	4-A	PM01				457 II		31.50	105.00	280.00	257.00	299.00	292.00	273.00	302.00	290.00	289.00	276.00	286.00	260.00	292.00	279.00	280.00	276.00	305.00	313.00	276.00	275.00	278.00	175.00	246.00	267.00	302.00	271.00	281.00	264.00	227.00	250.00	237.00	266.00	285.00	261.00	260.00	290.00	293.00	45.00	66.00	47.00
C:\Users\fdematheis\Desktop\Neuer Ordner\_457 II___1_37_PMX_0_3#13#2014_A_ 4A_4.oka	3/13/2014 1:47:03 PM	4-A	PM01				457 II		31.75	121.00	283.00	259.00	302.00	296.00	278.00	303.00	299.00	292.00	277.00	286.00	269.00	293.00	280.00	280.00	280.00	306.00	312.00	278.00	278.00	281.00	183.00	251.00	265.00	299.00	273.00	282.00	270.00	229.00	255.00	242.00	272.00	288.00	262.00	265.00	293.00	295.00	46.00	73.00	54.00
C:\Users\fdematheis\Desktop\Neuer Ordner\_457 II___1_37_PMX_0_3#13#2014_A_ 4A_4.oka	3/13/2014 1:47:03 PM	4-A	PM01				457 II		32.00	122.00	284.00	261.00	302.00	298.00	278.00	303.00	300.00	291.00	276.00	287.00	272.00	293.00	278.00	280.00	280.00	307.00	313.00	279.00	279.00	281.00	187.00	253.00	267.00	301.00	272.00	283.00	271.00	230.00	257.00	244.00	273.00	288.00	265.00	264.00	293.00	294.00	48.00	76.00	54.00
C:\Users\fdematheis\Desktop\Neuer Ordner\_457 II___1_37_PMX_0_3#13#2014_A_ 4A_4.oka	3/13/2014 1:47:03 PM	4-A	PM01				457 II		32.25	119.00	284.00	260.00	302.00	297.00	277.00	303.00	297.00	293.00	276.00	287.00	271.00	293.00	280.00	280.00	278.00	307.00	312.00	280.00	277.00	279.00	183.00	250.00	267.00	300.00	271.00	284.00	268.00	231.00	254.00	242.00	272.00	288.00	263.00	264.00	293.00	297.00	47.00	73.00	51.00
C:\Users\fdematheis\Desktop\Neuer Ordner\_457 II___1_37_PMX_0_3#13#2014_A_ 4A_4.oka	3/13/2014 1:47:03 PM	4-A	PM01				457 II		32.50	107.00	280.00	260.00	301.00	295.00	275.00	302.00	293.00	291.00	279.00	287.00	267.00	295.00	281.00	282.00	279.00	308.00	314.00	278.00	275.00	279.00	179.00	247.00	267.00	304.00	271.00	283.00	265.00	231.00	255.00	240.00	268.00	287.00	263.00	263.00	293.00	296.00	46.00	69.00	50.00
C:\Users\fdematheis\Desktop\Neuer Ordner\_457 II___1_37_PMX_0_3#13#2014_A_ 4A_4.oka	3/13/2014 1:47:03 PM	4-A	PM01				457 II		32.75	106.00	279.00	262.00	299.00	293.00	273.00	302.00	291.00	290.00	277.00	286.00	268.00	294.00	277.00	280.00	279.00	306.00	312.00	277.00	276.00	280.00	181.00	247.00	265.00	303.00	272.00	280.00	264.00	228.00	253.00	239.00	268.00	287.00	260.00	261.00	292.00	294.00	45.00	66.00	48.00
C:\Users\fdematheis\Desktop\Neuer Ordner\_457 II___1_37_PMX_0_3#13#2014_A_ 4A_4.oka	3/13/2014 1:47:03 PM	4-A	PM01				457 II		33.00	106.00	282.00	261.00	300.00	294.00	275.00	302.00	292.00	290.00	280.00	286.00	269.00	293.00	279.00	280.00	279.00	306.00	312.00	277.00	276.00	280.00	181.00	246.00	269.00	301.00	271.00	282.00	264.00	228.00	253.00	239.00	268.00	286.00	260.00	261.00	290.00	295.00	45.00	67.00	48.00
C:\Users\fdematheis\Desktop\Neuer Ordner\_457 II___1_37_PMX_0_3#13#2014_A_ 4A_4.oka	3/13/2014 1:47:03 PM	4-A	PM01				457 II		33.25	105.00	281.00	261.00	299.00	293.00	275.00	301.00	291.00	291.00	280.00	286.00	271.00	293.00	277.00	280.00	278.00	307.00	313.00	278.00	276.00	281.00	182.00	249.00	270.00	302.00	272.00	282.00	263.00	229.00	253.00	239.00	268.00	287.00	263.00	261.00	290.00	293.00	44.00	67.00	48.00
C:\Users\fdematheis\Desktop\Neuer Ordner\_457 II___1_37_PMX_0_3#13#2014_A_ 4A_4.oka	3/13/2014 1:47:03 PM	4-A	PM01				457 II		33.50	119.00	284.00	262.00	302.00	296.00	277.00	303.00	298.00	290.00	276.00	287.00	275.00	294.00	281.00	284.00	281.00	307.00	313.00	278.00	277.00	279.00	184.00	249.00	265.00	302.00	275.00	284.00	270.00	234.00	257.00	243.00	272.00	287.00	262.00	261.00	293.00	297.00	50.00	76.00	54.00
C:\Users\fdematheis\Desktop\Neuer Ordner\_457 II___1_37_PMX_0_3#13#2014_A_ 4A_4.oka	3/13/2014 1:47:03 PM	4-A	PM01				457 II		33.75	125.00	286.00	265.00	304.00	300.00	280.00	306.00	301.00	294.00	279.00	289.00	279.00	295.00	282.00	284.00	282.00	307.00	313.00	279.00	281.00	283.00	192.00	253.00	269.00	301.00	275.00	286.00	273.00	235.00	260.00	243.00	274.00	289.00	265.00	266.00	295.00	298.00	50.00	76.00	56.00
C:\Users\fdematheis\Desktop\Neuer Ordner\_457 II___1_37_PMX_0_3#13#2014_A_ 4A_4.oka	3/13/2014 1:47:03 PM	4-A	PM01				457 II		34.00	114.00	283.00	265.00	302.00	297.00	277.00	304.00	296.00	293.00	281.00	290.00	276.00	296.00	281.00	282.00	280.00	309.00	315.00	280.00	278.00	282.00	189.00	251.00	272.00	304.00	274.00	282.00	267.00	233.00	259.00	244.00	271.00	289.00	264.00	263.00	293.00	298.00	49.00	71.00	53.00
C:\Users\fdematheis\Desktop\Neuer Ordner\_457 II___1_37_PMX_0_3#13#2014_A_ 4A_4.oka	3/13/2014 1:47:03 PM	4-A	PM01				457 II		34.25	120.00	286.00	266.00	302.00	298.00	279.00	304.00	298.00	292.00	274.00	288.00	278.00	296.00	281.00	284.00	283.00	308.00	312.00	277.00	278.00	280.00	188.00	250.00	269.00	299.00	275.00	286.00	272.00	236.00	259.00	243.00	273.00	288.00	262.00	262.00	294.00	297.00	49.00	77.00	56.00
C:\Users\fdematheis\Desktop\Neuer Ordner\_457 II___1_37_PMX_0_3#13#2014_A_ 4A_4.oka	3/13/2014 1:47:03 PM	4-A	PM01				457 II		34.50	120.00	285.00	265.00	302.00	298.00	279.00	304.00	300.00	294.00	278.00	288.00	282.00	295.00	279.00	283.00	281.00	307.00	311.00	278.00	280.00	281.00	193.00	254.00	271.00	302.00	274.00	286.00	270.00	235.00	259.00	245.00	275.00	290.00	264.00	263.00	295.00	297.00	48.00	75.00	54.00
C:\Users\fdematheis\Desktop\Neuer Ordner\_457 II___1_37_PMX_0_3#13#2014_A_ 4A_4.oka	3/13/2014 1:47:03 PM	4-A	PM01				457 II		34.75	121.00	287.00	267.00	304.00	300.00	279.00	305.00	299.00	295.00	280.00	290.00	281.00	296.00	281.00	282.00	282.00	307.00	314.00	279.00	280.00	283.00	196.00	253.00	270.00	303.00	275.00	284.00	272.00	235.00	260.00	247.00	274.00	290.00	266.00	263.00	294.00	297.00	50.00	75.00	55.00
C:\Users\fdematheis\Desktop\Neuer Ordner\_457 II___1_37_PMX_0_3#13#2014_A_ 4A_4.oka	3/13/2014 1:47:03 PM	4-A	PM01				457 II		35.00	108.00	284.00	267.00	302.00	294.00	275.00	304.00	295.00	294.00	282.00	289.00	278.00	295.00	279.00	282.00	282.00	309.00	313.00	280.00	279.00	283.00	192.00	251.00	274.00	303.00	275.00	282.00	266.00	235.00	258.00	241.00	271.00	289.00	264.00	264.00	293.00	297.00	48.00	70.00	51.00
C:\Users\fdematheis\Desktop\Neuer Ordner\_457 II___1_37_PMX_0_3#13#2014_A_ 4A_4.oka	3/13/2014 1:47:03 PM	4-A	PM01				457 II		35.25	107.00	283.00	267.00	301.00	295.00	276.00	303.00	294.00	293.00	284.00	288.00	278.00	297.00	281.00	284.00	283.00	309.00	316.00	279.00	278.00	282.00	192.00	251.00	273.00	304.00	275.00	285.00	267.00	235.00	259.00	243.00	272.00	290.00	265.00	266.00	291.00	296.00	50.00	70.00	52.00
C:\Users\fdematheis\Desktop\Neuer Ordner\_457 II___1_37_PMX_0_3#13#2014_A_ 4A_4.oka	3/13/2014 1:47:03 PM	4-A	PM01				457 II		35.50	104.00	283.00	265.00	300.00	295.00	275.00	303.00	293.00	291.00	280.00	288.00	277.00	296.00	280.00	281.00	282.00	307.00	314.00	279.00	276.00	280.00	190.00	249.00	272.00	303.00	272.00	282.00	266.00	232.00	258.00	241.00	271.00	286.00	262.00	262.00	291.00	296.00	43.00	68.00	50.00
C:\Users\fdematheis\Desktop\Neuer Ordner\_457 II___1_37_PMX_0_3#13#2014_A_ 4A_4.oka	3/13/2014 1:47:03 PM	4-A	PM01				457 II		35.75	122.00	286.00	267.00	303.00	298.00	279.00	304.00	300.00	293.00	279.00	290.00	282.00	295.00	279.00	281.00	283.00	306.00	312.00	279.00	280.00	281.00	197.00	253.00	272.00	300.00	274.00	283.00	271.00	234.00	260.00	244.00	275.00	289.00	264.00	266.00	293.00	297.00	46.00	76.00	54.00
C:\Users\fdematheis\Desktop\Neuer Ordner\_457 II___1_37_PMX_0_3#13#2014_A_ 4A_4.oka	3/13/2014 1:47:03 PM	4-A	PM01				457 II		36.00	122.00	286.00	271.00	303.00	299.00	279.00	304.00	299.00	293.00	281.00	290.00	283.00	294.00	279.00	281.00	284.00	307.00	313.00	279.00	281.00	282.00	198.00	254.00	273.00	301.00	274.00	284.00	272.00	235.00	261.00	246.00	274.00	289.00	265.00	264.00	292.00	297.00	47.00	74.00	54.00
C:\Users\fdematheis\Desktop\Neuer Ordner\_457 II___1_37_PMX_0_3#13#2014_A_ 4A_4.oka	3/13/2014 1:47:03 PM	4-A	PM01				457 II		36.25	110.00	285.00	270.00	301.00	297.00	277.00	304.00	295.00	292.00	284.00	289.00	280.00	297.00	280.00	282.00	285.00	308.00	314.00	280.00	278.00	283.00	196.00	251.00	275.00	304.00	275.00	284.00	266.00	234.00	258.00	243.00	272.00	289.00	264.00	263.00	291.00	297.00	48.00	70.00	52.00
C:\Users\fdematheis\Desktop\Neuer Ordner\_457 II___1_37_PMX_0_3#13#2014_A_ 4A_4.oka	3/13/2014 1:47:03 PM	4-A	PM01				457 II		36.50	129.00	289.00	273.00	305.00	300.00	283.00	305.00	303.00	297.00	283.00	292.00	287.00	298.00	282.00	284.00	288.00	309.00	313.00	280.00	283.00	284.00	205.00	256.00	275.00	302.00	277.00	287.00	274.00	236.00	262.00	249.00	279.00	292.00	267.00	267.00	295.00	298.00	53.00	82.00	60.00
C:\Users\fdematheis\Desktop\Neuer Ordner\_457 II___1_37_PMX_0_3#13#2014_A_ 4A_4.oka	3/13/2014 1:47:03 PM	4-A	PM01				457 II		36.75	115.00	286.00	270.00	303.00	297.00	278.00	304.00	297.00	296.00	285.00	290.00	281.00	297.00	280.00	282.00	284.00	308.00	314.00	280.00	281.00	283.00	198.00	253.00	277.00	304.00	276.00	284.00	268.00	235.00	260.00	246.00	274.00	291.00	264.00	265.00	292.00	297.00	48.00	72.00	54.00
C:\Users\fdematheis\Desktop\Neuer Ordner\_457 II___1_37_PMX_0_3#13#2014_A_ 4A_4.oka	3/13/2014 1:47:03 PM	4-A	PM01				457 II		37.00	109.00	285.00	271.00	301.00	297.00	277.00	304.00	294.00	295.00	283.00	291.00	282.00	296.00	280.00	282.00	284.00	309.00	314.00	280.00	280.00	282.00	197.00	250.00	276.00	304.00	275.00	285.00	266.00	235.00	259.00	244.00	273.00	290.00	266.00	264.00	292.00	297.00	49.00	70.00	53.00
C:\Users\fdematheis\Desktop\Neuer Ordner\_457 II___1_37_PMX_0_3#13#2014_A_ 4A_4.oka	3/13/2014 1:47:03 PM	4-A	PM01				457 II		37.25	118.00	285.00	271.00	301.00	298.00	278.00	304.00	297.00	293.00	284.00	290.00	283.00	297.00	281.00	281.00	285.00	307.00	313.00	278.00	280.00	280.00	200.00	250.00	273.00	301.00	276.00	286.00	269.00	235.00	261.00	243.00	274.00	288.00	265.00	263.00	294.00	298.00	46.00	74.00	56.00
C:\Users\fdematheis\Desktop\Neuer Ordner\_457 II___1_37_PMX_0_3#13#2014_A_ 4A_4.oka	3/13/2014 1:47:03 PM	4-A	PM01				457 II		37.50	123.00	286.00	270.00	302.00	298.00	277.00	303.00	297.00	290.00	277.00	288.00	283.00	296.00	281.00	285.00	285.00	308.00	314.00	277.00	278.00	281.00	198.00	249.00	273.00	302.00	277.00	287.00	272.00	237.00	261.00	245.00	276.00	288.00	263.00	264.00	291.00	298.00	49.00	78.00	56.00
C:\Users\fdematheis\Desktop\Neuer Ordner\_457 II___1_37_PMX_0_3#13#2014_A_ 4A_4.oka	3/13/2014 1:47:03 PM	4-A	PM01				457 II		37.75	112.00	286.00	272.00	302.00	299.00	278.00	306.00	296.00	295.00	287.00	292.00	284.00	297.00	279.00	282.00	285.00	308.00	316.00	280.00	280.00	283.00	203.00	253.00	277.00	303.00	275.00	285.00	267.00	235.00	261.00	244.00	272.00	291.00	266.00	265.00	292.00	298.00	48.00	71.00	52.00
C:\Users\fdematheis\Desktop\Neuer Ordner\_457 II___1_37_PMX_0_3#13#2014_A_ 4A_4.oka	3/13/2014 1:47:03 PM	4-A	PM01				457 II		38.00	112.00	285.00	273.00	302.00	298.00	278.00	305.00	295.00	293.00	286.00	292.00	284.00	298.00	279.00	282.00	285.00	310.00	315.00	281.00	279.00	284.00	204.00	254.00	276.00	303.00	276.00	285.00	268.00	236.00	262.00	247.00	274.00	290.00	266.00	265.00	293.00	297.00	47.00	71.00	52.00
C:\Users\fdematheis\Desktop\Neuer Ordner\_457 II___1_37_PMX_0_3#13#2014_A_ 4A_4.oka	3/13/2014 1:47:03 PM	4-A	PM01				457 II		38.25	107.00	285.00	273.00	301.00	295.00	278.00	302.00	294.00	293.00	284.00	290.00	282.00	297.00	281.00	281.00	286.00	307.00	314.00	279.00	280.00	282.00	203.00	252.00	278.00	304.00	275.00	283.00	266.00	235.00	261.00	244.00	273.00	287.00	264.00	264.00	290.00	296.00	46.00	70.00	52.00
C:\Users\fdematheis\Desktop\Neuer Ordner\_457 II___1_37_PMX_0_3#13#2014_A_ 4A_4.oka	3/13/2014 1:47:03 PM	4-A	PM01				457 II		38.50	122.00	287.00	271.00	304.00	300.00	279.00	306.00	301.00	295.00	278.00	290.00	289.00	298.00	283.00	288.00	289.00	309.00	311.00	280.00	281.00	282.00	205.00	254.00	275.00	301.00	279.00	288.00	273.00	238.00	265.00	249.00	278.00	289.00	266.00	266.00	294.00	299.00	49.00	81.00	58.00
C:\Users\fdematheis\Desktop\Neuer Ordner\_457 II___1_37_PMX_0_3#13#2014_A_ 4A_4.oka	3/13/2014 1:47:03 PM	4-A	PM01				457 II		38.75	124.00	289.00	277.00	305.00	301.00	282.00	307.00	303.00	296.00	282.00	292.00	289.00	299.00	281.00	284.00	289.00	308.00	314.00	281.00	284.00	285.00	210.00	258.00	275.00	301.00	278.00	286.00	274.00	239.00	265.00	251.00	278.00	291.00	268.00	268.00	294.00	299.00	49.00	79.00	59.00
C:\Users\fdematheis\Desktop\Neuer Ordner\_457 II___1_37_PMX_0_3#13#2014_A_ 4A_4.oka	3/13/2014 1:47:03 PM	4-A	PM01				457 II		39.00	123.00	289.00	275.00	305.00	299.00	281.00	306.00	302.00	297.00	285.00	293.00	290.00	298.00	281.00	283.00	289.00	309.00	314.00	279.00	282.00	285.00	211.00	258.00	277.00	303.00	277.00	286.00	271.00	238.00	264.00	250.00	278.00	291.00	267.00	267.00	295.00	298.00	52.00	78.00	56.00
C:\Users\fdematheis\Desktop\Neuer Ordner\_457 II___1_37_PMX_0_3#13#2014_A_ 4A_4.oka	3/13/2014 1:47:03 PM	4-A	PM01				457 II		39.25	121.00	287.00	275.00	302.00	299.00	280.00	305.00	299.00	294.00	284.00	292.00	285.00	296.00	279.00	283.00	287.00	307.00	312.00	280.00	280.00	283.00	209.00	256.00	276.00	303.00	275.00	284.00	269.00	237.00	263.00	248.00	276.00	291.00	267.00	266.00	291.00	298.00	47.00	75.00	54.00
C:\Users\fdematheis\Desktop\Neuer Ordner\_457 II___1_37_PMX_0_3#13#2014_A_ 4A_4.oka	3/13/2014 1:47:03 PM	4-A	PM01				457 II		39.50	110.00	288.00	276.00	304.00	298.00	279.00	306.00	294.00	296.00	289.00	293.00	285.00	299.00	280.00	283.00	287.00	308.00	314.00	281.00	282.00	285.00	209.00	255.00	281.00	304.00	276.00	283.00	266.00	236.00	262.00	248.00	273.00	290.00	267.00	266.00	292.00	299.00	48.00	70.00	54.00
C:\Users\fdematheis\Desktop\Neuer Ordner\_457 II___1_37_PMX_0_3#13#2014_A_ 4A_4.oka	3/13/2014 1:47:03 PM	4-A	PM01				457 II		39.75	120.00	289.00	277.00	305.00	300.00	281.00	306.00	302.00	297.00	286.00	293.00	289.00	297.00	279.00	284.00	288.00	310.00	315.00	280.00	283.00	284.00	210.00	258.00	279.00	303.00	276.00	287.00	271.00	238.00	264.00	250.00	277.00	292.00	267.00	264.00	294.00	299.00	49.00	77.00	57.00
C:\Users\fdematheis\Desktop\Neuer Ordner\_457 II___1_37_PMX_0_3#13#2014_A_ 4A_4.oka	3/13/2014 1:47:03 PM	4-A	PM01				457 II		40.00	108.00	286.00	274.00	302.00	296.00	279.00	304.00	293.00	294.00	288.00	292.00	282.00	297.00	280.00	283.00	287.00	309.00	315.00	280.00	280.00	284.00	209.00	253.00	279.00	305.00	277.00	285.00	265.00	234.00	263.00	246.00	272.00	290.00	265.00	264.00	291.00	298.00	46.00	70.00	52.00
C:\Users\fdematheis\Desktop\Neuer Ordner\_457 II___1_37_PMX_0_3#13#2014_A_ 4A_4.oka	3/13/2014 1:47:03 PM	4-A	PM01				457 II		40.25	125.00	290.00	279.00	305.00	302.00	281.00	307.00	301.00	297.00	289.00	295.00	289.00	297.00	282.00	284.00	290.00	308.00	314.00	281.00	283.00	285.00	214.00	256.00	279.00	304.00	277.00	287.00	272.00	239.00	265.00	250.00	278.00	292.00	268.00	266.00	292.00	300.00	49.00	79.00	57.00
C:\Users\fdematheis\Desktop\Neuer Ordner\_457 II___1_37_PMX_0_3#13#2014_A_ 4A_4.oka	3/13/2014 1:47:03 PM	4-A	PM01				457 II		40.50	107.00	287.00	276.00	302.00	299.00	278.00	306.00	296.00	295.00	287.00	292.00	286.00	299.00	281.00	282.00	288.00	308.00	315.00	281.00	282.00	286.00	211.00	254.00	279.00	305.00	277.00	285.00	266.00	237.00	263.00	248.00	274.00	292.00	267.00	266.00	292.00	300.00	50.00	71.00	53.00
C:\Users\fdematheis\Desktop\Neuer Ordner\_457 II___1_37_PMX_0_3#13#2014_A_ 4A_4.oka	3/13/2014 1:47:03 PM	4-A	PM01				457 II		40.75	121.00	289.00	276.00	304.00	302.00	280.00	305.00	303.00	295.00	283.00	291.00	290.00	297.00	280.00	283.00	289.00	307.00	313.00	280.00	283.00	284.00	213.00	255.00	277.00	303.00	277.00	285.00	272.00	238.00	265.00	250.00	277.00	291.00	267.00	266.00	292.00	298.00	47.00	74.00	56.00
C:\Users\fdematheis\Desktop\Neuer Ordner\_457 II___1_37_PMX_0_3#13#2014_A_ 4A_4.oka	3/13/2014 1:47:03 PM	4-A	PM01				457 II		41.00	120.00	289.00	279.00	303.00	301.00	281.00	306.00	300.00	295.00	286.00	292.00	289.00	297.00	281.00	284.00	288.00	308.00	314.00	280.00	283.00	285.00	213.00	256.00	279.00	302.00	276.00	288.00	271.00	238.00	265.00	248.00	276.00	290.00	268.00	266.00	291.00	299.00	49.00	75.00	56.00
C:\Users\fdematheis\Desktop\Neuer Ordner\_457 II___1_37_PMX_0_3#13#2014_A_ 4A_4.oka	3/13/2014 1:47:03 PM	4-A	PM01				457 II		41.25	119.00	288.00	276.00	304.00	299.00	279.00	305.00	301.00	295.00	283.00	292.00	291.00	298.00	279.00	285.00	289.00	308.00	313.00	279.00	283.00	284.00	215.00	256.00	278.00	300.00	276.00	287.00	271.00	238.00	265.00	250.00	278.00	292.00	268.00	266.00	293.00	300.00	49.00	76.00	55.00
C:\Users\fdematheis\Desktop\Neuer Ordner\_457 II___1_37_PMX_0_3#13#2014_A_ 4A_4.oka	3/13/2014 1:47:03 PM	4-A	PM01				457 II		41.50	109.00	287.00	278.00	303.00	298.00	279.00	307.00	298.00	295.00	286.00	293.00	287.00	299.00	282.00	283.00	290.00	309.00	313.00	280.00	281.00	284.00	213.00	255.00	278.00	304.00	279.00	288.00	266.00	238.00	264.00	249.00	277.00	292.00	268.00	265.00	292.00	301.00	49.00	72.00	52.00
C:\Users\fdematheis\Desktop\Neuer Ordner\_457 II___1_37_PMX_0_3#13#2014_A_ 4A_4.oka	3/13/2014 1:47:03 PM	4-A	PM01				457 II		41.75	126.00	290.00	278.00	304.00	301.00	282.00	307.00	301.00	296.00	282.00	292.00	290.00	297.00	284.00	287.00	291.00	309.00	313.00	280.00	283.00	284.00	215.00	254.00	279.00	302.00	279.00	287.00	272.00	240.00	266.00	253.00	279.00	291.00	268.00	266.00	292.00	301.00	49.00	80.00	58.00
C:\Users\fdematheis\Desktop\Neuer Ordner\_457 II___1_37_PMX_0_3#13#2014_A_ 4A_4.oka	3/13/2014 1:47:03 PM	4-A	PM01				457 II		42.00	109.00	288.00	279.00	302.00	298.00	279.00	306.00	294.00	296.00	290.00	293.00	289.00	298.00	279.00	284.00	289.00	309.00	314.00	281.00	282.00	285.00	214.00	255.00	282.00	305.00	277.00	285.00	268.00	238.00	265.00	248.00	274.00	291.00	266.00	268.00	291.00	300.00	48.00	71.00	53.00
C:\Users\fdematheis\Desktop\Neuer Ordner\_457 II___1_37_PMX_0_3#13#2014_A_ 4A_4.oka	3/13/2014 1:47:03 PM	4-A	PM01				457 II		42.25	117.00	290.00	279.00	304.00	300.00	280.00	305.00	300.00	295.00	286.00	292.00	289.00	297.00	281.00	283.00	289.00	308.00	313.00	280.00	282.00	284.00	216.00	254.00	279.00	303.00	277.00	286.00	271.00	237.00	265.00	250.00	276.00	291.00	266.00	266.00	291.00	298.00	47.00	73.00	54.00
C:\Users\fdematheis\Desktop\Neuer Ordner\_457 II___1_37_PMX_0_3#13#2014_A_ 4A_4.oka	3/13/2014 1:47:03 PM	4-A	PM01				457 II		42.50	108.00	287.00	275.00	301.00	296.00	278.00	306.00	292.00	292.00	285.00	290.00	284.00	299.00	283.00	285.00	289.00	309.00	314.00	280.00	279.00	282.00	211.00	251.00	279.00	303.00	279.00	287.00	266.00	237.00	263.00	248.00	274.00	289.00	266.00	263.00	290.00	300.00	49.00	71.00	52.00
C:\Users\fdematheis\Desktop\Neuer Ordner\_457 II___1_37_PMX_0_3#13#2014_A_ 4A_4.oka	3/13/2014 1:47:03 PM	4-A	PM01				457 II		42.75	110.00	288.00	280.00	301.00	299.00	281.00	306.00	297.00	296.00	289.00	292.00	288.00	300.00	280.00	283.00	290.00	309.00	314.00	281.00	282.00	285.00	217.00	254.00	282.00	305.00	279.00	288.00	267.00	238.00	267.00	250.00	275.00	291.00	268.00	267.00	291.00	300.00	49.00	71.00	54.00
C:\Users\fdematheis\Desktop\Neuer Ordner\_457 II___1_37_PMX_0_3#13#2014_A_ 4A_4.oka	3/13/2014 1:47:03 PM	4-A	PM01				457 II		43.00	108.00	288.00	277.00	302.00	298.00	278.00	306.00	293.00	294.00	287.00	291.00	287.00	300.00	282.00	285.00	291.00	310.00	316.00	280.00	280.00	284.00	215.00	254.00	282.00	305.00	279.00	289.00	268.00	237.00	264.00	248.00	273.00	289.00	266.00	266.00	290.00	300.00	47.00	74.00	55.00
C:\Users\fdematheis\Desktop\Neuer Ordner\_457 II___1_37_PMX_0_3#13#2014_A_ 4A_4.oka	3/13/2014 1:47:03 PM	4-A	PM01				457 II		43.25	114.00	289.00	279.00	304.00	299.00	281.00	308.00	298.00	297.00	292.00	293.00	289.00	298.00	281.00	283.00	290.00	309.00	313.00	281.00	283.00	286.00	219.00	256.00	281.00	303.00	277.00	286.00	269.00	238.00	266.00	251.00	276.00	293.00	269.00	268.00	291.00	301.00	47.00	74.00	54.00
C:\Users\fdematheis\Desktop\Neuer Ordner\_457 II___1_37_PMX_0_3#13#2014_A_ 4A_4.oka	3/13/2014 1:47:03 PM	4-A	PM01				457 II		43.50	129.00	292.00	282.00	307.00	303.00	283.00	306.00	305.00	298.00	286.00	294.00	296.00	298.00	282.00	284.00	292.00	309.00	311.00	282.00	285.00	287.00	225.00	260.00	282.00	303.00	279.00	287.00	274.00	240.00	269.00	254.00	280.00	295.00	270.00	270.00	295.00	300.00	48.00	80.00	59.00
C:\Users\fdematheis\Desktop\Neuer Ordner\_457 II___1_37_PMX_0_3#13#2014_A_ 4A_4.oka	3/13/2014 1:47:03 PM	4-A	PM01				457 II		43.75	107.00	287.00	277.00	301.00	297.00	279.00	305.00	294.00	295.00	287.00	292.00	287.00	301.00	282.00	286.00	291.00	308.00	313.00	279.00	280.00	284.00	216.00	252.00	279.00	304.00	278.00	287.00	266.00	237.00	267.00	250.00	275.00	291.00	267.00	265.00	291.00	300.00	48.00	72.00	51.00
C:\Users\fdematheis\Desktop\Neuer Ordner\_457 II___1_37_PMX_0_3#13#2014_A_ 4A_4.oka	3/13/2014 1:47:03 PM	4-A	PM01				457 II		44.00	114.00	288.00	278.00	301.00	297.00	279.00	306.00	292.00	294.00	289.00	292.00	285.00	300.00	282.00	286.00	291.00	310.00	314.00	280.00	280.00	284.00	216.00	254.00	281.00	304.00	278.00	288.00	266.00	238.00	267.00	249.00	274.00	291.00	265.00	265.00	292.00	301.00	47.00	73.00	52.00
C:\Users\fdematheis\Desktop\Neuer Ordner\_457 II___1_37_PMX_0_3#13#2014_A_ 4A_4.oka	3/13/2014 1:47:03 PM	4-A	PM01				457 II		44.25	110.00	289.00	280.00	302.00	298.00	280.00	308.00	297.00	296.00	288.00	293.00	290.00	298.00	281.00	281.00	289.00	309.00	314.00	280.00	283.00	285.00	219.00	256.00	280.00	303.00	278.00	287.00	267.00	236.00	266.00	251.00	277.00	292.00	269.00	268.00	290.00	299.00	47.00	70.00	51.00
C:\Users\fdematheis\Desktop\Neuer Ordner\_457 II___1_37_PMX_0_3#13#2014_A_ 4A_4.oka	3/13/2014 1:47:03 PM	4-A	PM01				457 II		44.50	110.00	289.00	280.00	303.00	299.00	280.00	306.00	294.00	297.00	293.00	295.00	290.00	298.00	280.00	282.00	290.00	309.00	314.00	280.00	284.00	286.00	221.00	255.00	283.00	304.00	278.00	288.00	267.00	240.00	267.00	251.00	274.00	292.00	268.00	267.00	292.00	300.00	48.00	72.00	51.00
C:\Users\fdematheis\Desktop\Neuer Ordner\_457 II___1_37_PMX_0_3#13#2014_A_ 4A_4.oka	3/13/2014 1:47:03 PM	4-A	PM01				457 II		44.75	130.00	292.00	283.00	307.00	303.00	284.00	308.00	303.00	299.00	288.00	295.00	295.00	300.00	282.00	287.00	293.00	309.00	314.00	282.00	284.00	286.00	226.00	259.00	281.00	302.00	279.00	289.00	274.00	240.00	270.00	255.00	281.00	295.00	270.00	269.00	294.00	301.00	52.00	82.00	61.00
C:\Users\fdematheis\Desktop\Neuer Ordner\_457 II___1_37_PMX_0_3#13#2014_A_ 4A_4.oka	3/13/2014 1:47:03 PM	4-A	PM01				457 II		45.00	123.00	291.00	283.00	305.00	302.00	282.00	309.00	305.00	299.00	288.00	295.00	296.00	298.00	281.00	285.00	292.00	308.00	312.00	281.00	285.00	285.00	227.00	260.00	280.00	304.00	278.00	288.00	273.00	240.00	269.00	254.00	280.00	293.00	272.00	271.00	293.00	301.00	50.00	77.00	56.00
C:\Users\fdematheis\Desktop\Neuer Ordner\_457 II___1_37_PMX_0_3#13#2014_A_ 4A_4.oka	3/13/2014 1:47:03 PM	4-A	PM01				457 II		45.25	116.00	290.00	282.00	304.00	300.00	281.00	306.00	302.00	298.00	287.00	295.00	295.00	299.00	281.00	285.00	291.00	309.00	314.00	280.00	285.00	285.00	225.00	257.00	281.00	302.00	278.00	287.00	269.00	239.00	268.00	254.00	280.00	293.00	268.00	269.00	294.00	300.00	46.00	76.00	54.00
C:\Users\fdematheis\Desktop\Neuer Ordner\_457 II___1_37_PMX_0_3#13#2014_A_ 4A_4.oka	3/13/2014 1:47:03 PM	4-A	PM01				457 II		45.50	128.00	293.00	281.00	305.00	303.00	282.00	308.00	304.00	297.00	285.00	294.00	294.00	300.00	284.00	288.00	294.00	312.00	314.00	282.00	285.00	285.00	223.00	257.00	280.00	302.00	281.00	290.00	273.00	241.00	268.00	257.00	280.00	293.00	269.00	267.00	295.00	302.00	53.00	83.00	60.00
C:\Users\fdematheis\Desktop\Neuer Ordner\_457 II___1_37_PMX_0_3#13#2014_A_ 4A_4.oka	3/13/2014 1:47:03 PM	4-A	PM01				457 II		45.75	121.00	289.00	282.00	304.00	302.00	282.00	307.00	301.00	298.00	286.00	296.00	293.00	298.00	282.00	288.00	292.00	311.00	313.00	281.00	285.00	285.00	224.00	255.00	281.00	304.00	280.00	289.00	272.00	240.00	268.00	252.00	279.00	293.00	268.00	266.00	292.00	301.00	49.00	78.00	56.00
C:\Users\fdematheis\Desktop\Neuer Ordner\_457 II___1_37_PMX_0_3#13#2014_A_ 4A_4.oka	3/13/2014 1:47:03 PM	4-A	PM01				457 II		46.00	122.00	292.00	283.00	305.00	303.00	284.00	308.00	304.00	300.00	289.00	296.00	297.00	299.00	281.00	285.00	293.00	309.00	314.00	282.00	286.00	286.00	228.00	260.00	281.00	304.00	279.00	289.00	273.00	242.00	268.00	256.00	280.00	294.00	272.00	270.00	295.00	302.00	49.00	77.00	57.00
C:\Users\fdematheis\Desktop\Neuer Ordner\_457 II___1_37_PMX_0_3#13#2014_A_ 4A_4.oka	3/13/2014 1:47:03 PM	4-A	PM01				457 II		46.25	112.00	289.00	282.00	303.00	300.00	281.00	306.00	298.00	298.00	292.00	296.00	293.00	299.00	280.00	284.00	291.00	308.00	315.00	282.00	284.00	286.00	226.00	258.00	283.00	304.00	277.00	286.00	268.00	239.00	267.00	252.00	278.00	293.00	270.00	268.00	291.00	301.00	48.00	72.00	54.00
C:\Users\fdematheis\Desktop\Neuer Ordner\_457 II___1_37_PMX_0_3#13#2014_A_ 4A_4.oka	3/13/2014 1:47:03 PM	4-A	PM01				457 II		46.50	114.00	290.00	284.00	304.00	301.00	281.00	307.00	298.00	298.00	292.00	295.00	292.00	299.00	280.00	284.00	292.00	310.00	313.00	283.00	285.00	286.00	228.00	257.00	283.00	306.00	278.00	286.00	269.00	240.00	268.00	253.00	278.00	293.00	270.00	269.00	292.00	301.00	48.00	73.00	54.00
C:\Users\fdematheis\Desktop\Neuer Ordner\_457 II___1_37_PMX_0_3#13#2014_A_ 4A_4.oka	3/13/2014 1:47:03 PM	4-A	PM01				457 II		46.75	123.00	292.00	283.00	306.00	304.00	285.00	308.00	304.00	299.00	289.00	295.00	296.00	298.00	280.00	285.00	293.00	307.00	313.00	282.00	288.00	287.00	230.00	260.00	282.00	301.00	277.00	289.00	273.00	241.00	268.00	257.00	281.00	294.00	270.00	270.00	295.00	300.00	49.00	78.00	57.00
C:\Users\fdematheis\Desktop\Neuer Ordner\_457 II___1_37_PMX_0_3#13#2014_A_ 4A_4.oka	3/13/2014 1:47:03 PM	4-A	PM01				457 II		47.00	115.00	292.00	284.00	304.00	301.00	282.00	308.00	300.00	299.00	292.00	296.00	293.00	300.00	281.00	285.00	291.00	310.00	314.00	281.00	287.00	286.00	229.00	259.00	283.00	305.00	279.00	287.00	269.00	240.00	267.00	254.00	278.00	294.00	270.00	270.00	292.00	303.00	48.00	74.00	55.00
C:\Users\fdematheis\Desktop\Neuer Ordner\_457 II___1_37_PMX_0_3#13#2014_A_ 4A_4.oka	3/13/2014 1:47:03 PM	4-A	PM01				457 II		47.25	123.00	291.00	282.00	305.00	302.00	282.00	308.00	303.00	296.00	287.00	295.00	294.00	299.00	281.00	285.00	292.00	309.00	311.00	280.00	284.00	285.00	227.00	257.00	281.00	302.00	278.00	288.00	273.00	241.00	269.00	255.00	280.00	290.00	269.00	267.00	292.00	301.00	49.00	79.00	56.00
C:\Users\fdematheis\Desktop\Neuer Ordner\_457 II___1_37_PMX_0_3#13#2014_A_ 4A_4.oka	3/13/2014 1:47:03 PM	4-A	PM01				457 II		47.50	110.00	292.00	285.00	304.00	300.00	282.00	309.00	299.00	299.00	291.00	295.00	294.00	301.00	282.00	285.00	294.00	310.00	315.00	282.00	284.00	286.00	229.00	259.00	284.00	306.00	279.00	290.00	268.00	240.00	268.00	254.00	278.00	293.00	271.00	270.00	293.00	302.00	49.00	74.00	55.00
C:\Users\fdematheis\Desktop\Neuer Ordner\_457 II___1_37_PMX_0_3#13#2014_A_ 4A_4.oka	3/13/2014 1:47:03 PM	4-A	PM01				457 II		47.75	128.00	294.00	286.00	307.00	303.00	285.00	308.00	307.00	300.00	290.00	294.00	298.00	297.00	282.00	286.00	293.00	308.00	312.00	282.00	287.00	288.00	234.00	262.00	281.00	301.00	279.00	288.00	275.00	240.00	272.00	257.00	283.00	295.00	271.00	271.00	293.00	301.00	52.00	82.00	60.00
[truncated: 56 more columns]
