# Supplementary material for: Identifying Multiple Potential Metabolic Cycles in Time-Series from Biolog Experiments
Source: PLoS One. 2016 Sep 27;11(9):e0162276. doi: 10.1371/journal.pone.0162276 (PMC5038949; doi:10.1371/journal.pone.0162276)
Supplement: S1 File — Biolog metabolic signals from E. coli IMT17887, PCV17887 and T17887 tested on plate PM1. Three biological replicates per strain. (ZIP) [file pone.0162276.s001.zip › data/_457 I___1_37_PMX_0_3#13#2014_A_ 3B_3.csv]

Data File	Setup Time	Position	Plate Type	Strain Type	Sample Number	Strain Name	Strain Number	Other	Hour	A01	A02	A03	A04	A05	A06	A07	A08	A09	A10	A11	A12	B01	B02	B03	B04	B05	B06	B07	B08	B09	B10	B11	B12	C01	C02	C03	C04	C05	C06	C07	C08	C09	C10	C11	C12	D01	D02	D03	D04
C:\Users\fdematheis\Desktop\Neuer Ordner\_457 I___1_37_PMX_0_3#13#2014_A_ 3B_3.oka	3/13/2014 1:47:03 PM	3-B	PM01				457 I		0.00	28.00	26.00	19.00	21.00	18.00	15.00	13.00	16.00	15.00	24.00	25.00	29.00	20.00	17.00	11.00	12.00	11.00	11.00	12.00	18.00	11.00	15.00	19.00	24.00	19.00	11.00	11.00	14.00	11.00	11.00	11.00	11.00	11.00	11.00	17.00	24.00	16.00	11.00	11.00	11.00
C:\Users\fdematheis\Desktop\Neuer Ordner\_457 I___1_37_PMX_0_3#13#2014_A_ 3B_3.oka	3/13/2014 1:47:03 PM	3-B	PM01				457 I		0.25	28.00	26.00	16.00	18.00	16.00	12.00	11.00	14.00	12.00	21.00	24.00	30.00	20.00	14.00	11.00	11.00	11.00	11.00	11.00	16.00	11.00	14.00	18.00	23.00	17.00	11.00	11.00	13.00	11.00	11.00	11.00	11.00	11.00	11.00	15.00	22.00	13.00	11.00	11.00	11.00
C:\Users\fdematheis\Desktop\Neuer Ordner\_457 I___1_37_PMX_0_3#13#2014_A_ 3B_3.oka	3/13/2014 1:47:03 PM	3-B	PM01				457 I		0.50	28.00	29.00	17.00	21.00	18.00	16.00	12.00	13.00	12.00	24.00	25.00	32.00	18.00	18.00	11.00	11.00	13.00	11.00	11.00	18.00	11.00	13.00	18.00	22.00	19.00	15.00	11.00	16.00	11.00	11.00	11.00	11.00	11.00	11.00	15.00	23.00	13.00	11.00	11.00	11.00
C:\Users\fdematheis\Desktop\Neuer Ordner\_457 I___1_37_PMX_0_3#13#2014_A_ 3B_3.oka	3/13/2014 1:47:03 PM	3-B	PM01				457 I		0.75	30.00	28.00	15.00	22.00	21.00	16.00	15.00	16.00	15.00	27.00	26.00	34.00	21.00	14.00	11.00	11.00	11.00	11.00	13.00	18.00	11.00	18.00	19.00	27.00	18.00	11.00	11.00	15.00	11.00	11.00	11.00	11.00	11.00	11.00	15.00	25.00	13.00	11.00	11.00	11.00
C:\Users\fdematheis\Desktop\Neuer Ordner\_457 I___1_37_PMX_0_3#13#2014_A_ 3B_3.oka	3/13/2014 1:47:03 PM	3-B	PM01				457 I		1.00	38.00	35.00	26.00	30.00	31.00	27.00	24.00	30.00	27.00	35.00	34.00	43.00	28.00	28.00	20.00	15.00	14.00	14.00	26.00	24.00	27.00	25.00	26.00	37.00	23.00	15.00	15.00	22.00	21.00	11.00	12.00	13.00	14.00	23.00	27.00	32.00	22.00	11.00	13.00	11.00
C:\Users\fdematheis\Desktop\Neuer Ordner\_457 I___1_37_PMX_0_3#13#2014_A_ 3B_3.oka	3/13/2014 1:47:03 PM	3-B	PM01				457 I		1.25	43.00	37.00	28.00	35.00	39.00	37.00	31.00	35.00	34.00	42.00	46.00	50.00	33.00	40.00	28.00	20.00	17.00	16.00	39.00	32.00	34.00	34.00	31.00	46.00	28.00	22.00	22.00	24.00	22.00	15.00	17.00	22.00	24.00	32.00	33.00	38.00	29.00	12.00	16.00	17.00
C:\Users\fdematheis\Desktop\Neuer Ordner\_457 I___1_37_PMX_0_3#13#2014_A_ 3B_3.oka	3/13/2014 1:47:03 PM	3-B	PM01				457 I		1.50	56.00	44.00	35.00	44.00	49.00	49.00	38.00	45.00	40.00	52.00	63.00	53.00	45.00	54.00	47.00	31.00	24.00	26.00	56.00	43.00	45.00	41.00	38.00	52.00	36.00	30.00	31.00	34.00	31.00	25.00	31.00	31.00	32.00	45.00	45.00	42.00	39.00	14.00	25.00	22.00
C:\Users\fdematheis\Desktop\Neuer Ordner\_457 I___1_37_PMX_0_3#13#2014_A_ 3B_3.oka	3/13/2014 1:47:03 PM	3-B	PM01				457 I		1.75	50.00	45.00	38.00	45.00	53.00	59.00	42.00	49.00	44.00	50.00	69.00	57.00	46.00	61.00	51.00	34.00	25.00	26.00	64.00	46.00	53.00	46.00	38.00	61.00	37.00	33.00	34.00	41.00	30.00	34.00	31.00	34.00	37.00	55.00	50.00	44.00	44.00	13.00	26.00	25.00
C:\Users\fdematheis\Desktop\Neuer Ordner\_457 I___1_37_PMX_0_3#13#2014_A_ 3B_3.oka	3/13/2014 1:47:03 PM	3-B	PM01				457 I		2.00	57.00	55.00	48.00	56.00	69.00	76.00	55.00	61.00	53.00	64.00	78.00	66.00	60.00	76.00	74.00	43.00	33.00	35.00	84.00	60.00	69.00	64.00	47.00	73.00	45.00	41.00	50.00	54.00	40.00	45.00	38.00	45.00	50.00	66.00	63.00	58.00	57.00	19.00	34.00	28.00
C:\Users\fdematheis\Desktop\Neuer Ordner\_457 I___1_37_PMX_0_3#13#2014_A_ 3B_3.oka	3/13/2014 1:47:03 PM	3-B	PM01				457 I		2.25	55.00	56.00	52.00	55.00	72.00	78.00	57.00	63.00	52.00	62.00	79.00	60.00	69.00	79.00	81.00	45.00	36.00	38.00	90.00	60.00	73.00	63.00	47.00	72.00	49.00	42.00	54.00	60.00	35.00	47.00	37.00	45.00	60.00	72.00	63.00	61.00	65.00	14.00	32.00	28.00
C:\Users\fdematheis\Desktop\Neuer Ordner\_457 I___1_37_PMX_0_3#13#2014_A_ 3B_3.oka	3/13/2014 1:47:03 PM	3-B	PM01				457 I		2.50	56.00	63.00	57.00	63.00	81.00	89.00	67.00	71.00	60.00	71.00	87.00	64.00	79.00	88.00	99.00	57.00	47.00	45.00	104.00	71.00	88.00	71.00	55.00	80.00	57.00	49.00	64.00	72.00	38.00	54.00	43.00	49.00	73.00	84.00	72.00	77.00	76.00	18.00	33.00	27.00
C:\Users\fdematheis\Desktop\Neuer Ordner\_457 I___1_37_PMX_0_3#13#2014_A_ 3B_3.oka	3/13/2014 1:47:03 PM	3-B	PM01				457 I		2.75	57.00	70.00	62.00	68.00	91.00	99.00	77.00	77.00	66.00	76.00	92.00	65.00	84.00	101.00	115.00	68.00	50.00	51.00	120.00	78.00	99.00	73.00	61.00	85.00	64.00	54.00	70.00	82.00	41.00	59.00	48.00	59.00	84.00	91.00	78.00	82.00	85.00	20.00	36.00	30.00
C:\Users\fdematheis\Desktop\Neuer Ordner\_457 I___1_37_PMX_0_3#13#2014_A_ 3B_3.oka	3/13/2014 1:47:03 PM	3-B	PM01				457 I		3.00	56.00	71.00	66.00	71.00	96.00	107.00	84.00	85.00	70.00	79.00	98.00	64.00	84.00	108.00	128.00	77.00	54.00	51.00	128.00	84.00	108.00	77.00	63.00	86.00	68.00	56.00	79.00	92.00	41.00	60.00	51.00	62.00	90.00	100.00	87.00	87.00	88.00	18.00	34.00	31.00
C:\Users\fdematheis\Desktop\Neuer Ordner\_457 I___1_37_PMX_0_3#13#2014_A_ 3B_3.oka	3/13/2014 1:47:03 PM	3-B	PM01				457 I		3.25	59.00	76.00	69.00	80.00	104.00	115.00	96.00	89.00	77.00	83.00	105.00	67.00	89.00	112.00	141.00	83.00	56.00	54.00	142.00	90.00	117.00	81.00	67.00	93.00	74.00	59.00	84.00	110.00	44.00	65.00	57.00	70.00	100.00	108.00	91.00	97.00	96.00	20.00	36.00	31.00
C:\Users\fdematheis\Desktop\Neuer Ordner\_457 I___1_37_PMX_0_3#13#2014_A_ 3B_3.oka	3/13/2014 1:47:03 PM	3-B	PM01				457 I		3.50	56.00	76.00	69.00	80.00	108.00	117.00	102.00	97.00	80.00	85.00	106.00	64.00	101.00	118.00	148.00	83.00	60.00	57.00	150.00	95.00	128.00	82.00	62.00	97.00	90.00	60.00	90.00	128.00	41.00	65.00	59.00	76.00	106.00	116.00	99.00	97.00	99.00	19.00	33.00	30.00
C:\Users\fdematheis\Desktop\Neuer Ordner\_457 I___1_37_PMX_0_3#13#2014_A_ 3B_3.oka	3/13/2014 1:47:03 PM	3-B	PM01				457 I		3.75	58.00	84.00	79.00	91.00	121.00	122.00	117.00	103.00	87.00	93.00	114.00	62.00	112.00	125.00	164.00	87.00	70.00	64.00	166.00	107.00	143.00	90.00	75.00	99.00	136.00	70.00	103.00	150.00	50.00	70.00	67.00	86.00	115.00	129.00	108.00	109.00	106.00	26.00	41.00	36.00
C:\Users\fdematheis\Desktop\Neuer Ordner\_457 I___1_37_PMX_0_3#13#2014_A_ 3B_3.oka	3/13/2014 1:47:03 PM	3-B	PM01				457 I		4.00	57.00	86.00	81.00	98.00	125.00	124.00	125.00	109.00	92.00	99.00	121.00	61.00	118.00	129.00	171.00	98.00	73.00	66.00	175.00	113.00	156.00	93.00	77.00	100.00	167.00	70.00	110.00	159.00	52.00	72.00	67.00	93.00	124.00	134.00	116.00	114.00	106.00	25.00	41.00	37.00
C:\Users\fdematheis\Desktop\Neuer Ordner\_457 I___1_37_PMX_0_3#13#2014_A_ 3B_3.oka	3/13/2014 1:47:03 PM	3-B	PM01				457 I		4.25	59.00	92.00	86.00	117.00	133.00	130.00	135.00	111.00	93.00	102.00	124.00	59.00	132.00	136.00	178.00	105.00	89.00	71.00	181.00	117.00	163.00	95.00	82.00	98.00	191.00	75.00	119.00	166.00	55.00	74.00	73.00	101.00	127.00	139.00	122.00	117.00	119.00	25.00	43.00	39.00
C:\Users\fdematheis\Desktop\Neuer Ordner\_457 I___1_37_PMX_0_3#13#2014_A_ 3B_3.oka	3/13/2014 1:47:03 PM	3-B	PM01				457 I		4.50	58.00	95.00	92.00	122.00	140.00	139.00	142.00	115.00	97.00	106.00	129.00	62.00	151.00	135.00	183.00	111.00	134.00	108.00	186.00	125.00	172.00	97.00	86.00	99.00	204.00	80.00	128.00	164.00	55.00	78.00	80.00	108.00	132.00	144.00	126.00	128.00	126.00	27.00	43.00	40.00
C:\Users\fdematheis\Desktop\Neuer Ordner\_457 I___1_37_PMX_0_3#13#2014_A_ 3B_3.oka	3/13/2014 1:47:03 PM	3-B	PM01				457 I		4.75	58.00	99.00	93.00	128.00	145.00	146.00	148.00	115.00	102.00	109.00	136.00	61.00	166.00	141.00	186.00	116.00	165.00	149.00	190.00	129.00	177.00	97.00	88.00	98.00	215.00	82.00	134.00	158.00	59.00	81.00	84.00	112.00	134.00	149.00	126.00	135.00	135.00	26.00	43.00	41.00
C:\Users\fdematheis\Desktop\Neuer Ordner\_457 I___1_37_PMX_0_3#13#2014_A_ 3B_3.oka	3/13/2014 1:47:03 PM	3-B	PM01				457 I		5.00	61.00	105.00	97.00	139.00	159.00	152.00	158.00	119.00	110.00	113.00	144.00	61.00	178.00	147.00	195.00	123.00	182.00	173.00	200.00	137.00	184.00	101.00	92.00	102.00	224.00	88.00	145.00	154.00	62.00	84.00	92.00	123.00	136.00	157.00	125.00	146.00	147.00	25.00	45.00	41.00
C:\Users\fdematheis\Desktop\Neuer Ordner\_457 I___1_37_PMX_0_3#13#2014_A_ 3B_3.oka	3/13/2014 1:47:03 PM	3-B	PM01				457 I		5.25	59.00	107.00	100.00	144.00	169.00	156.00	165.00	122.00	115.00	117.00	150.00	61.00	189.00	153.00	200.00	128.00	196.00	189.00	206.00	139.00	189.00	99.00	95.00	101.00	234.00	93.00	153.00	158.00	63.00	87.00	95.00	130.00	146.00	161.00	132.00	153.00	154.00	27.00	46.00	41.00
C:\Users\fdematheis\Desktop\Neuer Ordner\_457 I___1_37_PMX_0_3#13#2014_A_ 3B_3.oka	3/13/2014 1:47:03 PM	3-B	PM01				457 I		5.50	63.00	108.00	102.00	153.00	177.00	161.00	174.00	126.00	119.00	118.00	156.00	62.00	198.00	158.00	208.00	131.00	207.00	201.00	210.00	141.00	192.00	102.00	98.00	100.00	240.00	97.00	161.00	169.00	68.00	92.00	97.00	133.00	151.00	167.00	147.00	158.00	164.00	26.00	48.00	41.00
C:\Users\fdematheis\Desktop\Neuer Ordner\_457 I___1_37_PMX_0_3#13#2014_A_ 3B_3.oka	3/13/2014 1:47:03 PM	3-B	PM01				457 I		5.75	58.00	110.00	102.00	157.00	182.00	166.00	183.00	129.00	124.00	119.00	162.00	61.00	205.00	161.00	208.00	135.00	215.00	211.00	213.00	138.00	197.00	103.00	101.00	101.00	245.00	103.00	165.00	183.00	65.00	98.00	100.00	138.00	158.00	171.00	145.00	165.00	167.00	26.00	43.00	40.00
C:\Users\fdematheis\Desktop\Neuer Ordner\_457 I___1_37_PMX_0_3#13#2014_A_ 3B_3.oka	3/13/2014 1:47:03 PM	3-B	PM01				457 I		6.00	59.00	114.00	106.00	164.00	189.00	173.00	188.00	137.00	126.00	125.00	169.00	66.00	214.00	167.00	216.00	137.00	222.00	217.00	221.00	138.00	201.00	108.00	102.00	107.00	252.00	106.00	172.00	195.00	68.00	103.00	103.00	137.00	165.00	176.00	154.00	174.00	178.00	27.00	45.00	42.00
C:\Users\fdematheis\Desktop\Neuer Ordner\_457 I___1_37_PMX_0_3#13#2014_A_ 3B_3.oka	3/13/2014 1:47:03 PM	3-B	PM01				457 I		6.25	64.00	117.00	110.00	175.00	197.00	176.00	197.00	140.00	134.00	129.00	175.00	67.00	218.00	173.00	226.00	144.00	231.00	227.00	229.00	146.00	208.00	109.00	107.00	107.00	255.00	111.00	176.00	200.00	74.00	107.00	105.00	146.00	170.00	181.00	158.00	180.00	186.00	29.00	50.00	40.00
C:\Users\fdematheis\Desktop\Neuer Ordner\_457 I___1_37_PMX_0_3#13#2014_A_ 3B_3.oka	3/13/2014 1:47:03 PM	3-B	PM01				457 I		6.50	62.00	116.00	108.00	189.00	200.00	180.00	199.00	138.00	135.00	128.00	176.00	63.00	223.00	174.00	227.00	143.00	233.00	229.00	229.00	143.00	211.00	105.00	105.00	102.00	258.00	112.00	180.00	204.00	72.00	109.00	108.00	151.00	172.00	182.00	161.00	183.00	187.00	28.00	44.00	40.00
C:\Users\fdematheis\Desktop\Neuer Ordner\_457 I___1_37_PMX_0_3#13#2014_A_ 3B_3.oka	3/13/2014 1:47:03 PM	3-B	PM01				457 I		6.75	60.00	123.00	112.00	205.00	207.00	183.00	206.00	145.00	144.00	132.00	183.00	62.00	229.00	178.00	230.00	148.00	240.00	236.00	230.00	146.00	217.00	105.00	108.00	106.00	262.00	120.00	188.00	213.00	72.00	115.00	113.00	155.00	178.00	187.00	162.00	188.00	195.00	30.00	46.00	43.00
C:\Users\fdematheis\Desktop\Neuer Ordner\_457 I___1_37_PMX_0_3#13#2014_A_ 3B_3.oka	3/13/2014 1:47:03 PM	3-B	PM01				457 I		7.00	61.00	123.00	111.00	214.00	210.00	189.00	211.00	148.00	147.00	135.00	188.00	67.00	231.00	181.00	234.00	149.00	246.00	238.00	234.00	148.00	218.00	109.00	110.00	106.00	265.00	120.00	190.00	212.00	76.00	114.00	113.00	160.00	180.00	191.00	166.00	193.00	199.00	27.00	45.00	40.00
C:\Users\fdematheis\Desktop\Neuer Ordner\_457 I___1_37_PMX_0_3#13#2014_A_ 3B_3.oka	3/13/2014 1:47:03 PM	3-B	PM01				457 I		7.25	61.00	129.00	111.00	222.00	214.00	190.00	213.00	149.00	151.00	136.00	187.00	64.00	235.00	184.00	235.00	150.00	245.00	240.00	235.00	146.00	220.00	107.00	110.00	107.00	265.00	124.00	191.00	216.00	75.00	117.00	113.00	160.00	183.00	192.00	169.00	197.00	203.00	31.00	45.00	40.00
C:\Users\fdematheis\Desktop\Neuer Ordner\_457 I___1_37_PMX_0_3#13#2014_A_ 3B_3.oka	3/13/2014 1:47:03 PM	3-B	PM01				457 I		7.50	68.00	133.00	116.00	235.00	222.00	195.00	222.00	158.00	159.00	144.00	198.00	74.00	239.00	190.00	241.00	157.00	250.00	246.00	242.00	159.00	227.00	116.00	116.00	111.00	268.00	128.00	200.00	219.00	81.00	122.00	119.00	168.00	190.00	198.00	176.00	205.00	210.00	31.00	53.00	44.00
C:\Users\fdematheis\Desktop\Neuer Ordner\_457 I___1_37_PMX_0_3#13#2014_A_ 3B_3.oka	3/13/2014 1:47:03 PM	3-B	PM01				457 I		7.75	64.00	138.00	117.00	240.00	221.00	197.00	224.00	161.00	161.00	144.00	198.00	67.00	242.00	191.00	244.00	157.00	255.00	250.00	243.00	155.00	227.00	112.00	118.00	107.00	268.00	130.00	203.00	221.00	78.00	121.00	122.00	169.00	190.00	200.00	176.00	205.00	214.00	29.00	47.00	40.00
C:\Users\fdematheis\Desktop\Neuer Ordner\_457 I___1_37_PMX_0_3#13#2014_A_ 3B_3.oka	3/13/2014 1:47:03 PM	3-B	PM01				457 I		8.00	65.00	146.00	119.00	245.00	225.00	201.00	228.00	166.00	166.00	149.00	201.00	69.00	245.00	193.00	247.00	158.00	255.00	251.00	245.00	159.00	229.00	115.00	120.00	113.00	270.00	135.00	207.00	224.00	79.00	125.00	122.00	172.00	193.00	204.00	180.00	211.00	216.00	29.00	48.00	40.00
C:\Users\fdematheis\Desktop\Neuer Ordner\_457 I___1_37_PMX_0_3#13#2014_A_ 3B_3.oka	3/13/2014 1:47:03 PM	3-B	PM01				457 I		8.25	68.00	150.00	119.00	249.00	230.00	200.00	230.00	169.00	170.00	149.00	205.00	69.00	246.00	197.00	249.00	161.00	261.00	253.00	246.00	162.00	230.00	116.00	120.00	110.00	272.00	139.00	211.00	226.00	80.00	131.00	124.00	177.00	195.00	204.00	180.00	213.00	221.00	28.00	47.00	42.00
C:\Users\fdematheis\Desktop\Neuer Ordner\_457 I___1_37_PMX_0_3#13#2014_A_ 3B_3.oka	3/13/2014 1:47:03 PM	3-B	PM01				457 I		8.50	65.00	154.00	118.00	251.00	232.00	200.00	232.00	171.00	173.00	152.00	206.00	72.00	247.00	198.00	249.00	161.00	262.00	256.00	246.00	164.00	230.00	117.00	123.00	110.00	272.00	139.00	212.00	228.00	79.00	137.00	124.00	178.00	198.00	208.00	182.00	216.00	224.00	30.00	46.00	39.00
C:\Users\fdematheis\Desktop\Neuer Ordner\_457 I___1_37_PMX_0_3#13#2014_A_ 3B_3.oka	3/13/2014 1:47:03 PM	3-B	PM01				457 I		8.75	64.00	159.00	120.00	255.00	234.00	204.00	235.00	174.00	174.00	154.00	207.00	69.00	250.00	200.00	252.00	163.00	263.00	257.00	245.00	168.00	234.00	117.00	123.00	110.00	273.00	143.00	216.00	231.00	80.00	136.00	127.00	181.00	200.00	208.00	184.00	219.00	225.00	28.00	46.00	40.00
C:\Users\fdematheis\Desktop\Neuer Ordner\_457 I___1_37_PMX_0_3#13#2014_A_ 3B_3.oka	3/13/2014 1:47:03 PM	3-B	PM01				457 I		9.00	66.00	166.00	121.00	259.00	239.00	204.00	238.00	178.00	179.00	156.00	211.00	72.00	251.00	205.00	254.00	165.00	267.00	258.00	250.00	168.00	235.00	118.00	126.00	111.00	276.00	147.00	218.00	233.00	81.00	144.00	129.00	185.00	203.00	211.00	185.00	222.00	232.00	30.00	49.00	43.00
C:\Users\fdematheis\Desktop\Neuer Ordner\_457 I___1_37_PMX_0_3#13#2014_A_ 3B_3.oka	3/13/2014 1:47:03 PM	3-B	PM01				457 I		9.25	67.00	173.00	124.00	261.00	239.00	207.00	239.00	185.00	187.00	161.00	214.00	73.00	253.00	206.00	254.00	169.00	269.00	262.00	250.00	172.00	235.00	120.00	129.00	113.00	276.00	151.00	223.00	234.00	81.00	144.00	135.00	189.00	208.00	215.00	188.00	226.00	234.00	32.00	48.00	43.00
C:\Users\fdematheis\Desktop\Neuer Ordner\_457 I___1_37_PMX_0_3#13#2014_A_ 3B_3.oka	3/13/2014 1:47:03 PM	3-B	PM01				457 I		9.50	66.00	176.00	124.00	265.00	242.00	208.00	243.00	186.00	188.00	162.00	219.00	75.00	255.00	208.00	256.00	169.00	271.00	262.00	251.00	175.00	238.00	122.00	131.00	113.00	278.00	156.00	225.00	236.00	81.00	150.00	136.00	192.00	208.00	214.00	189.00	229.00	236.00	31.00	49.00	43.00
C:\Users\fdematheis\Desktop\Neuer Ordner\_457 I___1_37_PMX_0_3#13#2014_A_ 3B_3.oka	3/13/2014 1:47:03 PM	3-B	PM01				457 I		9.75	63.00	178.00	124.00	264.00	243.00	210.00	244.00	190.00	190.00	164.00	219.00	75.00	256.00	208.00	257.00	173.00	271.00	262.00	250.00	174.00	236.00	122.00	134.00	110.00	277.00	157.00	226.00	236.00	82.00	148.00	137.00	192.00	209.00	217.00	189.00	233.00	238.00	28.00	46.00	41.00
C:\Users\fdematheis\Desktop\Neuer Ordner\_457 I___1_37_PMX_0_3#13#2014_A_ 3B_3.oka	3/13/2014 1:47:03 PM	3-B	PM01				457 I		10.00	64.00	183.00	123.00	267.00	245.00	210.00	245.00	191.00	192.00	166.00	219.00	75.00	253.00	210.00	257.00	171.00	273.00	266.00	252.00	179.00	239.00	123.00	136.00	114.00	278.00	162.00	226.00	238.00	80.00	151.00	140.00	192.00	210.00	218.00	189.00	237.00	240.00	29.00	43.00	40.00
C:\Users\fdematheis\Desktop\Neuer Ordner\_457 I___1_37_PMX_0_3#13#2014_A_ 3B_3.oka	3/13/2014 1:47:03 PM	3-B	PM01				457 I		10.25	65.00	187.00	127.00	269.00	249.00	214.00	248.00	196.00	196.00	170.00	223.00	75.00	256.00	214.00	261.00	174.00	274.00	269.00	252.00	179.00	239.00	122.00	140.00	113.00	279.00	167.00	232.00	241.00	84.00	154.00	143.00	198.00	213.00	220.00	190.00	241.00	243.00	31.00	48.00	45.00
C:\Users\fdematheis\Desktop\Neuer Ordner\_457 I___1_37_PMX_0_3#13#2014_A_ 3B_3.oka	3/13/2014 1:47:03 PM	3-B	PM01				457 I		10.50	68.00	191.00	129.00	271.00	248.00	214.00	250.00	197.00	200.00	171.00	224.00	77.00	260.00	215.00	262.00	175.00	278.00	268.00	253.00	183.00	240.00	123.00	142.00	114.00	280.00	169.00	232.00	241.00	83.00	159.00	145.00	199.00	216.00	222.00	190.00	247.00	246.00	32.00	47.00	44.00
C:\Users\fdematheis\Desktop\Neuer Ordner\_457 I___1_37_PMX_0_3#13#2014_A_ 3B_3.oka	3/13/2014 1:47:03 PM	3-B	PM01				457 I		10.75	67.00	194.00	128.00	271.00	249.00	216.00	251.00	200.00	202.00	173.00	224.00	80.00	259.00	217.00	261.00	179.00	276.00	269.00	253.00	183.00	240.00	124.00	144.00	117.00	279.00	173.00	233.00	240.00	84.00	159.00	146.00	202.00	217.00	222.00	192.00	249.00	247.00	31.00	49.00	44.00
C:\Users\fdematheis\Desktop\Neuer Ordner\_457 I___1_37_PMX_0_3#13#2014_A_ 3B_3.oka	3/13/2014 1:47:03 PM	3-B	PM01				457 I		11.00	70.00	198.00	131.00	274.00	252.00	218.00	256.00	204.00	207.00	177.00	227.00	85.00	261.00	220.00	264.00	183.00	280.00	271.00	255.00	190.00	243.00	127.00	152.00	119.00	281.00	179.00	237.00	245.00	85.00	161.00	150.00	202.00	218.00	225.00	195.00	254.00	249.00	31.00	49.00	42.00
C:\Users\fdematheis\Desktop\Neuer Ordner\_457 I___1_37_PMX_0_3#13#2014_A_ 3B_3.oka	3/13/2014 1:47:03 PM	3-B	PM01				457 I		11.25	68.00	200.00	131.00	275.00	254.00	222.00	257.00	209.00	209.00	180.00	228.00	88.00	263.00	222.00	265.00	187.00	282.00	273.00	255.00	193.00	245.00	127.00	152.00	119.00	282.00	184.00	239.00	247.00	86.00	166.00	152.00	206.00	218.00	225.00	196.00	258.00	250.00	32.00	50.00	44.00
C:\Users\fdematheis\Desktop\Neuer Ordner\_457 I___1_37_PMX_0_3#13#2014_A_ 3B_3.oka	3/13/2014 1:47:03 PM	3-B	PM01				457 I		11.50	71.00	207.00	131.00	276.00	257.00	225.00	258.00	211.00	212.00	181.00	231.00	95.00	263.00	224.00	266.00	188.00	283.00	275.00	257.00	195.00	247.00	129.00	158.00	123.00	284.00	191.00	240.00	248.00	89.00	168.00	157.00	210.00	221.00	226.00	199.00	259.00	256.00	33.00	51.00	47.00
C:\Users\fdematheis\Desktop\Neuer Ordner\_457 I___1_37_PMX_0_3#13#2014_A_ 3B_3.oka	3/13/2014 1:47:03 PM	3-B	PM01				457 I		11.75	70.00	206.00	131.00	277.00	258.00	226.00	258.00	213.00	215.00	186.00	230.00	101.00	264.00	225.00	268.00	191.00	282.00	277.00	258.00	199.00	248.00	131.00	161.00	127.00	283.00	191.00	241.00	250.00	91.00	169.00	159.00	212.00	222.00	226.00	199.00	264.00	255.00	31.00	50.00	43.00
C:\Users\fdematheis\Desktop\Neuer Ordner\_457 I___1_37_PMX_0_3#13#2014_A_ 3B_3.oka	3/13/2014 1:47:03 PM	3-B	PM01				457 I		12.00	68.00	210.00	133.00	276.00	259.00	225.00	261.00	214.00	215.00	184.00	231.00	103.00	262.00	224.00	266.00	190.00	283.00	276.00	259.00	198.00	245.00	128.00	163.00	125.00	282.00	196.00	243.00	250.00	95.00	168.00	159.00	210.00	222.00	228.00	198.00	264.00	256.00	31.00	48.00	43.00
C:\Users\fdematheis\Desktop\Neuer Ordner\_457 I___1_37_PMX_0_3#13#2014_A_ 3B_3.oka	3/13/2014 1:47:03 PM	3-B	PM01				457 I		12.25	72.00	214.00	137.00	277.00	260.00	228.00	261.00	217.00	223.00	189.00	232.00	110.00	265.00	230.00	267.00	194.00	286.00	279.00	257.00	202.00	247.00	129.00	167.00	128.00	284.00	198.00	244.00	251.00	97.00	174.00	162.00	213.00	225.00	230.00	201.00	267.00	260.00	32.00	50.00	42.00
C:\Users\fdematheis\Desktop\Neuer Ordner\_457 I___1_37_PMX_0_3#13#2014_A_ 3B_3.oka	3/13/2014 1:47:03 PM	3-B	PM01				457 I		12.50	71.00	217.00	136.00	279.00	260.00	230.00	264.00	220.00	224.00	190.00	233.00	120.00	267.00	231.00	268.00	195.00	284.00	281.00	259.00	204.00	247.00	129.00	168.00	129.00	285.00	201.00	247.00	253.00	100.00	175.00	165.00	215.00	226.00	230.00	202.00	266.00	262.00	34.00	49.00	44.00
C:\Users\fdematheis\Desktop\Neuer Ordner\_457 I___1_37_PMX_0_3#13#2014_A_ 3B_3.oka	3/13/2014 1:47:03 PM	3-B	PM01				457 I		12.75	70.00	219.00	138.00	280.00	263.00	230.00	264.00	222.00	224.00	190.00	233.00	130.00	267.00	234.00	267.00	197.00	285.00	281.00	259.00	204.00	248.00	132.00	172.00	134.00	285.00	203.00	245.00	254.00	102.00	176.00	167.00	215.00	226.00	233.00	204.00	268.00	263.00	34.00	50.00	42.00
C:\Users\fdematheis\Desktop\Neuer Ordner\_457 I___1_37_PMX_0_3#13#2014_A_ 3B_3.oka	3/13/2014 1:47:03 PM	3-B	PM01				457 I		13.00	72.00	220.00	139.00	281.00	264.00	231.00	264.00	226.00	227.00	191.00	235.00	138.00	265.00	233.00	269.00	199.00	287.00	281.00	257.00	207.00	248.00	131.00	173.00	132.00	285.00	207.00	248.00	256.00	105.00	177.00	171.00	217.00	229.00	232.00	203.00	268.00	266.00	35.00	48.00	44.00
C:\Users\fdematheis\Desktop\Neuer Ordner\_457 I___1_37_PMX_0_3#13#2014_A_ 3B_3.oka	3/13/2014 1:47:03 PM	3-B	PM01				457 I		13.25	68.00	222.00	137.00	281.00	265.00	233.00	267.00	226.00	229.00	195.00	238.00	153.00	267.00	235.00	269.00	202.00	289.00	281.00	260.00	210.00	250.00	133.00	177.00	140.00	286.00	209.00	248.00	255.00	108.00	181.00	171.00	221.00	229.00	232.00	205.00	270.00	267.00	33.00	48.00	43.00
C:\Users\fdematheis\Desktop\Neuer Ordner\_457 I___1_37_PMX_0_3#13#2014_A_ 3B_3.oka	3/13/2014 1:47:03 PM	3-B	PM01				457 I		13.50	71.00	224.00	141.00	280.00	266.00	234.00	267.00	230.00	233.00	196.00	238.00	162.00	266.00	238.00	270.00	205.00	289.00	282.00	262.00	213.00	251.00	134.00	181.00	142.00	287.00	213.00	249.00	257.00	112.00	182.00	173.00	222.00	231.00	234.00	206.00	272.00	267.00	34.00	51.00	47.00
C:\Users\fdematheis\Desktop\Neuer Ordner\_457 I___1_37_PMX_0_3#13#2014_A_ 3B_3.oka	3/13/2014 1:47:03 PM	3-B	PM01				457 I		13.75	70.00	227.00	143.00	283.00	268.00	236.00	270.00	232.00	234.00	201.00	238.00	168.00	267.00	238.00	269.00	207.00	289.00	284.00	263.00	214.00	251.00	134.00	184.00	144.00	286.00	217.00	252.00	258.00	117.00	182.00	176.00	222.00	232.00	236.00	207.00	273.00	270.00	34.00	50.00	44.00
C:\Users\fdematheis\Desktop\Neuer Ordner\_457 I___1_37_PMX_0_3#13#2014_A_ 3B_3.oka	3/13/2014 1:47:03 PM	3-B	PM01				457 I		14.00	70.00	227.00	140.00	282.00	267.00	236.00	269.00	231.00	235.00	199.00	239.00	175.00	269.00	238.00	270.00	206.00	290.00	285.00	261.00	215.00	251.00	134.00	185.00	146.00	288.00	218.00	250.00	258.00	116.00	184.00	175.00	223.00	233.00	236.00	208.00	272.00	269.00	33.00	51.00	43.00
C:\Users\fdematheis\Desktop\Neuer Ordner\_457 I___1_37_PMX_0_3#13#2014_A_ 3B_3.oka	3/13/2014 1:47:03 PM	3-B	PM01				457 I		14.25	72.00	230.00	143.00	282.00	268.00	237.00	269.00	234.00	236.00	202.00	239.00	184.00	269.00	243.00	269.00	209.00	290.00	287.00	262.00	218.00	252.00	137.00	189.00	154.00	286.00	221.00	252.00	259.00	119.00	185.00	179.00	224.00	234.00	237.00	209.00	275.00	270.00	34.00	51.00	43.00
C:\Users\fdematheis\Desktop\Neuer Ordner\_457 I___1_37_PMX_0_3#13#2014_A_ 3B_3.oka	3/13/2014 1:47:03 PM	3-B	PM01				457 I		14.50	71.00	232.00	142.00	282.00	269.00	238.00	270.00	235.00	238.00	203.00	240.00	187.00	269.00	241.00	270.00	211.00	291.00	286.00	262.00	220.00	251.00	139.00	190.00	157.00	287.00	220.00	253.00	258.00	120.00	187.00	180.00	227.00	234.00	236.00	210.00	276.00	272.00	32.00	51.00	45.00
C:\Users\fdematheis\Desktop\Neuer Ordner\_457 I___1_37_PMX_0_3#13#2014_A_ 3B_3.oka	3/13/2014 1:47:03 PM	3-B	PM01				457 I		14.75	72.00	233.00	144.00	284.00	270.00	238.00	272.00	235.00	240.00	205.00	239.00	192.00	270.00	244.00	271.00	213.00	293.00	289.00	263.00	219.00	252.00	133.00	189.00	156.00	287.00	221.00	256.00	261.00	123.00	189.00	181.00	229.00	237.00	239.00	210.00	275.00	273.00	34.00	50.00	44.00
C:\Users\fdematheis\Desktop\Neuer Ordner\_457 I___1_37_PMX_0_3#13#2014_A_ 3B_3.oka	3/13/2014 1:47:03 PM	3-B	PM01				457 I		15.00	74.00	234.00	146.00	286.00	271.00	241.00	273.00	240.00	241.00	209.00	242.00	198.00	271.00	244.00	272.00	217.00	295.00	289.00	263.00	223.00	252.00	138.00	196.00	163.00	288.00	224.00	256.00	259.00	128.00	189.00	185.00	231.00	237.00	240.00	212.00	278.00	275.00	34.00	52.00	45.00
C:\Users\fdematheis\Desktop\Neuer Ordner\_457 I___1_37_PMX_0_3#13#2014_A_ 3B_3.oka	3/13/2014 1:47:03 PM	3-B	PM01				457 I		15.25	72.00	236.00	148.00	285.00	271.00	241.00	275.00	241.00	245.00	210.00	245.00	203.00	270.00	245.00	271.00	217.00	295.00	291.00	263.00	224.00	253.00	138.00	197.00	166.00	287.00	226.00	257.00	260.00	129.00	191.00	187.00	232.00	235.00	240.00	212.00	277.00	274.00	34.00	53.00	45.00
C:\Users\fdematheis\Desktop\Neuer Ordner\_457 I___1_37_PMX_0_3#13#2014_A_ 3B_3.oka	3/13/2014 1:47:03 PM	3-B	PM01				457 I		15.50	71.00	238.00	150.00	285.00	273.00	243.00	276.00	242.00	245.00	212.00	244.00	207.00	271.00	246.00	273.00	219.00	295.00	291.00	264.00	226.00	252.00	140.00	199.00	169.00	288.00	230.00	258.00	260.00	134.00	193.00	189.00	233.00	239.00	241.00	213.00	279.00	276.00	37.00	52.00	46.00
C:\Users\fdematheis\Desktop\Neuer Ordner\_457 I___1_37_PMX_0_3#13#2014_A_ 3B_3.oka	3/13/2014 1:47:03 PM	3-B	PM01				457 I		15.75	73.00	240.00	148.00	284.00	274.00	244.00	275.00	244.00	245.00	211.00	241.00	208.00	271.00	246.00	273.00	219.00	297.00	289.00	263.00	225.00	254.00	137.00	200.00	170.00	288.00	230.00	259.00	257.00	134.00	193.00	190.00	233.00	238.00	240.00	212.00	276.00	278.00	33.00	52.00	44.00
C:\Users\fdematheis\Desktop\Neuer Ordner\_457 I___1_37_PMX_0_3#13#2014_A_ 3B_3.oka	3/13/2014 1:47:03 PM	3-B	PM01				457 I		16.00	75.00	241.00	152.00	287.00	274.00	246.00	279.00	248.00	249.00	215.00	246.00	215.00	273.00	248.00	274.00	224.00	297.00	294.00	265.00	230.00	256.00	142.00	204.00	177.00	290.00	234.00	262.00	259.00	138.00	198.00	193.00	235.00	243.00	244.00	217.00	279.00	279.00	37.00	54.00	47.00
C:\Users\fdematheis\Desktop\Neuer Ordner\_457 I___1_37_PMX_0_3#13#2014_A_ 3B_3.oka	3/13/2014 1:47:03 PM	3-B	PM01				457 I		16.25	74.00	241.00	150.00	286.00	275.00	246.00	278.00	246.00	247.00	216.00	245.00	217.00	273.00	247.00	271.00	223.00	296.00	294.00	265.00	230.00	252.00	138.00	204.00	175.00	290.00	234.00	260.00	258.00	138.00	195.00	191.00	234.00	240.00	244.00	215.00	279.00	280.00	34.00	53.00	46.00
C:\Users\fdematheis\Desktop\Neuer Ordner\_457 I___1_37_PMX_0_3#13#2014_A_ 3B_3.oka	3/13/2014 1:47:03 PM	3-B	PM01				457 I		16.50	74.00	243.00	154.00	286.00	276.00	246.00	278.00	248.00	249.00	218.00	247.00	219.00	271.00	249.00	274.00	224.00	298.00	293.00	265.00	234.00	255.00	141.00	207.00	181.00	288.00	236.00	262.00	258.00	143.00	199.00	195.00	236.00	243.00	244.00	216.00	279.00	280.00	37.00	52.00	47.00
C:\Users\fdematheis\Desktop\Neuer Ordner\_457 I___1_37_PMX_0_3#13#2014_A_ 3B_3.oka	3/13/2014 1:47:03 PM	3-B	PM01				457 I		16.75	73.00	244.00	153.00	286.00	276.00	247.00	279.00	251.00	250.00	219.00	246.00	221.00	273.00	251.00	272.00	226.00	299.00	293.00	265.00	233.00	254.00	141.00	207.00	181.00	290.00	236.00	261.00	257.00	143.00	200.00	195.00	236.00	243.00	243.00	216.00	279.00	280.00	35.00	52.00	48.00
C:\Users\fdematheis\Desktop\Neuer Ordner\_457 I___1_37_PMX_0_3#13#2014_A_ 3B_3.oka	3/13/2014 1:47:03 PM	3-B	PM01				457 I		17.00	74.00	246.00	157.00	287.00	277.00	248.00	281.00	253.00	253.00	221.00	248.00	225.00	274.00	253.00	274.00	228.00	300.00	295.00	268.00	236.00	256.00	142.00	209.00	185.00	290.00	239.00	262.00	259.00	145.00	202.00	198.00	237.00	245.00	244.00	218.00	281.00	282.00	38.00	55.00	48.00
C:\Users\fdematheis\Desktop\Neuer Ordner\_457 I___1_37_PMX_0_3#13#2014_A_ 3B_3.oka	3/13/2014 1:47:03 PM	3-B	PM01				457 I		17.25	74.00	247.00	158.00	288.00	278.00	249.00	281.00	253.00	253.00	223.00	250.00	228.00	273.00	254.00	274.00	228.00	299.00	297.00	267.00	237.00	256.00	143.00	210.00	187.00	290.00	237.00	265.00	257.00	149.00	203.00	200.00	239.00	247.00	247.00	218.00	282.00	284.00	34.00	53.00	44.00
C:\Users\fdematheis\Desktop\Neuer Ordner\_457 I___1_37_PMX_0_3#13#2014_A_ 3B_3.oka	3/13/2014 1:47:03 PM	3-B	PM01				457 I		17.50	70.00	247.00	155.00	286.00	278.00	247.00	282.00	255.00	254.00	223.00	249.00	229.00	274.00	252.00	273.00	228.00	297.00	296.00	265.00	234.00	255.00	139.00	211.00	187.00	289.00	239.00	265.00	257.00	147.00	201.00	197.00	238.00	248.00	245.00	218.00	281.00	283.00	34.00	49.00	43.00
C:\Users\fdematheis\Desktop\Neuer Ordner\_457 I___1_37_PMX_0_3#13#2014_A_ 3B_3.oka	3/13/2014 1:47:03 PM	3-B	PM01				457 I		17.75	80.00	249.00	164.00	290.00	279.00	251.00	285.00	260.00	257.00	228.00	252.00	234.00	275.00	256.00	277.00	233.00	300.00	296.00	270.00	241.00	259.00	148.00	215.00	194.00	291.00	242.00	265.00	257.00	157.00	205.00	203.00	244.00	249.00	248.00	222.00	282.00	287.00	37.00	58.00	49.00
C:\Users\fdematheis\Desktop\Neuer Ordner\_457 I___1_37_PMX_0_3#13#2014_A_ 3B_3.oka	3/13/2014 1:47:03 PM	3-B	PM01				457 I		18.00	77.00	250.00	163.00	289.00	280.00	251.00	284.00	257.00	257.00	228.00	252.00	233.00	274.00	256.00	275.00	233.00	300.00	295.00	268.00	241.00	258.00	144.00	210.00	193.00	291.00	244.00	264.00	257.00	154.00	207.00	203.00	241.00	249.00	246.00	221.00	281.00	287.00	40.00	58.00	50.00
C:\Users\fdematheis\Desktop\Neuer Ordner\_457 I___1_37_PMX_0_3#13#2014_A_ 3B_3.oka	3/13/2014 1:47:03 PM	3-B	PM01				457 I		18.25	74.00	249.00	164.00	287.00	279.00	251.00	283.00	261.00	256.00	228.00	250.00	236.00	273.00	254.00	273.00	233.00	299.00	292.00	268.00	240.00	256.00	144.00	215.00	196.00	288.00	245.00	265.00	256.00	155.00	206.00	202.00	243.00	250.00	247.00	220.00	281.00	285.00	35.00	55.00	48.00
C:\Users\fdematheis\Desktop\Neuer Ordner\_457 I___1_37_PMX_0_3#13#2014_A_ 3B_3.oka	3/13/2014 1:47:03 PM	3-B	PM01				457 I		18.50	72.00	249.00	165.00	288.00	280.00	252.00	283.00	262.00	257.00	230.00	252.00	236.00	275.00	255.00	273.00	236.00	301.00	294.00	268.00	242.00	257.00	146.00	215.00	198.00	289.00	245.00	265.00	255.00	157.00	209.00	205.00	242.00	250.00	246.00	221.00	281.00	285.00	36.00	56.00	47.00
C:\Users\fdematheis\Desktop\Neuer Ordner\_457 I___1_37_PMX_0_3#13#2014_A_ 3B_3.oka	3/13/2014 1:47:03 PM	3-B	PM01				457 I		18.75	79.00	252.00	172.00	291.00	283.00	253.00	285.00	264.00	260.00	237.00	257.00	243.00	276.00	256.00	278.00	240.00	300.00	297.00	272.00	248.00	262.00	156.00	223.00	210.00	291.00	246.00	267.00	255.00	165.00	212.00	209.00	246.00	253.00	248.00	228.00	286.00	289.00	38.00	62.00	48.00
C:\Users\fdematheis\Desktop\Neuer Ordner\_457 I___1_37_PMX_0_3#13#2014_A_ 3B_3.oka	3/13/2014 1:47:03 PM	3-B	PM01				457 I		19.00	81.00	254.00	177.00	290.00	284.00	256.00	287.00	267.00	263.00	240.00	257.00	245.00	276.00	257.00	278.00	242.00	304.00	296.00	273.00	251.00	262.00	157.00	225.00	212.00	292.00	249.00	268.00	255.00	167.00	214.00	209.00	248.00	255.00	249.00	229.00	285.00	291.00	41.00	61.00	50.00
C:\Users\fdematheis\Desktop\Neuer Ordner\_457 I___1_37_PMX_0_3#13#2014_A_ 3B_3.oka	3/13/2014 1:47:03 PM	3-B	PM01				457 I		19.25	77.00	254.00	179.00	290.00	283.00	256.00	287.00	266.00	262.00	237.00	256.00	244.00	276.00	258.00	277.00	240.00	301.00	296.00	270.00	249.00	260.00	150.00	221.00	210.00	292.00	251.00	268.00	254.00	164.00	212.00	210.00	246.00	254.00	248.00	225.00	283.00	289.00	36.00	59.00	47.00
C:\Users\fdematheis\Desktop\Neuer Ordner\_457 I___1_37_PMX_0_3#13#2014_A_ 3B_3.oka	3/13/2014 1:47:03 PM	3-B	PM01				457 I		19.50	76.00	254.00	179.00	290.00	283.00	255.00	286.00	268.00	262.00	238.00	257.00	247.00	277.00	257.00	277.00	243.00	302.00	294.00	271.00	249.00	261.00	153.00	221.00	211.00	292.00	249.00	267.00	253.00	166.00	214.00	209.00	246.00	255.00	246.00	227.00	284.00	289.00	39.00	61.00	50.00
C:\Users\fdematheis\Desktop\Neuer Ordner\_457 I___1_37_PMX_0_3#13#2014_A_ 3B_3.oka	3/13/2014 1:47:03 PM	3-B	PM01				457 I		19.75	76.00	254.00	185.00	291.00	283.00	256.00	288.00	269.00	262.00	239.00	258.00	248.00	277.00	259.00	275.00	244.00	302.00	296.00	269.00	248.00	260.00	150.00	219.00	208.00	292.00	251.00	269.00	253.00	166.00	215.00	210.00	247.00	256.00	249.00	225.00	283.00	290.00	38.00	59.00	48.00
C:\Users\fdematheis\Desktop\Neuer Ordner\_457 I___1_37_PMX_0_3#13#2014_A_ 3B_3.oka	3/13/2014 1:47:03 PM	3-B	PM01				457 I		20.00	77.00	256.00	190.00	290.00	283.00	256.00	288.00	268.00	264.00	238.00	259.00	247.00	278.00	260.00	275.00	247.00	301.00	296.00	268.00	248.00	260.00	148.00	219.00	210.00	292.00	253.00	269.00	253.00	168.00	214.00	212.00	247.00	257.00	249.00	225.00	281.00	290.00	37.00	61.00	50.00
C:\Users\fdematheis\Desktop\Neuer Ordner\_457 I___1_37_PMX_0_3#13#2014_A_ 3B_3.oka	3/13/2014 1:47:03 PM	3-B	PM01				457 I		20.25	76.00	255.00	192.00	290.00	285.00	255.00	287.00	266.00	263.00	238.00	257.00	248.00	276.00	258.00	276.00	246.00	301.00	298.00	269.00	247.00	261.00	149.00	219.00	209.00	291.00	252.00	269.00	251.00	169.00	214.00	211.00	246.00	256.00	249.00	224.00	283.00	290.00	37.00	62.00	48.00
C:\Users\fdematheis\Desktop\Neuer Ordner\_457 I___1_37_PMX_0_3#13#2014_A_ 3B_3.oka	3/13/2014 1:47:03 PM	3-B	PM01				457 I		20.50	79.00	256.00	196.00	290.00	284.00	258.00	290.00	271.00	265.00	242.00	258.00	249.00	277.00	259.00	275.00	248.00	302.00	296.00	271.00	252.00	261.00	152.00	223.00	214.00	293.00	254.00	270.00	252.00	172.00	217.00	214.00	248.00	258.00	251.00	226.00	281.00	291.00	40.00	65.00	51.00
C:\Users\fdematheis\Desktop\Neuer Ordner\_457 I___1_37_PMX_0_3#13#2014_A_ 3B_3.oka	3/13/2014 1:47:03 PM	3-B	PM01				457 I		20.75	77.00	257.00	197.00	292.00	286.00	258.00	288.00	272.00	265.00	243.00	259.00	252.00	277.00	259.00	277.00	248.00	301.00	297.00	269.00	251.00	262.00	152.00	224.00	216.00	293.00	255.00	270.00	252.00	173.00	216.00	211.00	249.00	259.00	251.00	225.00	282.00	293.00	38.00	63.00	50.00
C:\Users\fdematheis\Desktop\Neuer Ordner\_457 I___1_37_PMX_0_3#13#2014_A_ 3B_3.oka	3/13/2014 1:47:03 PM	3-B	PM01				457 I		21.00	77.00	257.00	202.00	292.00	286.00	260.00	291.00	276.00	267.00	248.00	263.00	256.00	278.00	260.00	279.00	250.00	303.00	298.00	273.00	254.00	264.00	160.00	228.00	223.00	292.00	257.00	269.00	253.00	177.00	218.00	215.00	252.00	259.00	249.00	230.00	287.00	294.00	38.00	66.00	53.00
C:\Users\fdematheis\Desktop\Neuer Ordner\_457 I___1_37_PMX_0_3#13#2014_A_ 3B_3.oka	3/13/2014 1:47:03 PM	3-B	PM01				457 I		21.25	77.00	258.00	204.00	292.00	286.00	260.00	290.00	274.00	266.00	245.00	261.00	253.00	278.00	259.00	278.00	249.00	303.00	298.00	271.00	252.00	261.00	155.00	224.00	219.00	293.00	256.00	270.00	254.00	176.00	219.00	215.00	250.00	260.00	250.00	228.00	284.00	294.00	39.00	64.00	49.00
C:\Users\fdematheis\Desktop\Neuer Ordner\_457 I___1_37_PMX_0_3#13#2014_A_ 3B_3.oka	3/13/2014 1:47:03 PM	3-B	PM01				457 I		21.50	78.00	258.00	207.00	291.00	285.00	262.00	291.00	274.00	267.00	245.00	261.00	254.00	277.00	262.00	278.00	250.00	302.00	297.00	273.00	255.00	263.00	157.00	226.00	221.00	291.00	257.00	269.00	252.00	177.00	219.00	216.00	251.00	260.00	252.00	228.00	284.00	293.00	37.00	68.00	50.00
C:\Users\fdematheis\Desktop\Neuer Ordner\_457 I___1_37_PMX_0_3#13#2014_A_ 3B_3.oka	3/13/2014 1:47:03 PM	3-B	PM01				457 I		21.75	79.00	258.00	212.00	292.00	287.00	260.00	290.00	276.00	267.00	249.00	262.00	258.00	279.00	262.00	278.00	251.00	304.00	298.00	273.00	255.00	263.00	157.00	227.00	223.00	293.00	257.00	272.00	253.00	179.00	219.00	217.00	253.00	261.00	254.00	230.00	285.00	294.00	40.00	66.00	50.00
C:\Users\fdematheis\Desktop\Neuer Ordner\_457 I___1_37_PMX_0_3#13#2014_A_ 3B_3.oka	3/13/2014 1:47:03 PM	3-B	PM01				457 I		22.00	76.00	260.00	211.00	292.00	287.00	261.00	291.00	278.00	268.00	250.00	263.00	261.00	278.00	262.00	276.00	254.00	303.00	297.00	273.00	257.00	265.00	162.00	229.00	227.00	293.00	257.00	271.00	253.00	181.00	223.00	218.00	253.00	262.00	252.00	229.00	286.00	295.00	40.00	68.00	52.00
C:\Users\fdematheis\Desktop\Neuer Ordner\_457 I___1_37_PMX_0_3#13#2014_A_ 3B_3.oka	3/13/2014 1:47:03 PM	3-B	PM01				457 I		22.25	77.00	258.00	213.00	292.00	288.00	260.00	291.00	278.00	267.00	249.00	264.00	260.00	277.00	263.00	276.00	254.00	303.00	299.00	272.00	256.00	264.00	160.00	225.00	226.00	293.00	259.00	272.00	254.00	182.00	221.00	218.00	252.00	262.00	252.00	228.00	284.00	294.00	40.00	66.00	50.00
C:\Users\fdematheis\Desktop\Neuer Ordner\_457 I___1_37_PMX_0_3#13#2014_A_ 3B_3.oka	3/13/2014 1:47:03 PM	3-B	PM01				457 I		22.50	79.00	260.00	217.00	291.00	288.00	263.00	290.00	280.00	269.00	252.00	265.00	262.00	278.00	263.00	278.00	255.00	304.00	298.00	274.00	258.00	266.00	164.00	230.00	231.00	292.00	259.00	270.00	255.00	183.00	223.00	219.00	253.00	264.00	250.00	232.00	286.00	295.00	38.00	70.00	49.00
C:\Users\fdematheis\Desktop\Neuer Ordner\_457 I___1_37_PMX_0_3#13#2014_A_ 3B_3.oka	3/13/2014 1:47:03 PM	3-B	PM01				457 I		22.75	78.00	260.00	220.00	293.00	288.00	263.00	292.00	278.00	270.00	255.00	266.00	264.00	279.00	265.00	278.00	256.00	304.00	299.00	274.00	258.00	264.00	165.00	231.00	232.00	293.00	258.00	273.00	255.00	183.00	222.00	221.00	256.00	263.00	251.00	231.00	287.00	296.00	39.00	70.00	53.00
C:\Users\fdematheis\Desktop\Neuer Ordner\_457 I___1_37_PMX_0_3#13#2014_A_ 3B_3.oka	3/13/2014 1:47:03 PM	3-B	PM01				457 I		23.00	79.00	261.00	222.00	291.00	287.00	261.00	292.00	280.00	269.00	253.00	265.00	263.00	279.00	263.00	277.00	256.00	304.00	299.00	271.00	256.00	263.00	161.00	228.00	229.00	293.00	260.00	272.00	253.00	185.00	222.00	219.00	254.00	265.00	253.00	231.00	285.00	297.00	40.00	72.00	54.00
C:\Users\fdematheis\Desktop\Neuer Ordner\_457 I___1_37_PMX_0_3#13#2014_A_ 3B_3.oka	3/13/2014 1:47:03 PM	3-B	PM01				457 I		23.25	79.00	262.00	227.00	291.00	288.00	263.00	292.00	280.00	272.00	253.00	266.00	262.00	279.00	264.00	278.00	257.00	304.00	300.00	272.00	257.00	264.00	163.00	228.00	229.00	295.00	260.00	273.00	253.00	185.00	224.00	221.00	254.00	267.00	254.00	231.00	284.00	297.00	42.00	73.00	57.00
C:\Users\fdematheis\Desktop\Neuer Ordner\_457 I___1_37_PMX_0_3#13#2014_A_ 3B_3.oka	3/13/2014 1:47:03 PM	3-B	PM01				457 I		23.50	79.00	262.00	226.00	291.00	288.00	265.00	293.00	281.00	270.00	255.00	265.00	263.00	278.00	262.00	277.00	257.00	303.00	299.00	271.00	257.00	264.00	162.00	227.00	230.00	294.00	260.00	272.00	254.00	185.00	225.00	219.00	255.00	264.00	252.00	231.00	284.00	296.00	38.00	72.00	54.00
C:\Users\fdematheis\Desktop\Neuer Ordner\_457 I___1_37_PMX_0_3#13#2014_A_ 3B_3.oka	3/13/2014 1:47:03 PM	3-B	PM01				457 I		23.75	77.00	262.00	229.00	293.00	288.00	264.00	294.00	280.00	273.00	255.00	267.00	267.00	280.00	264.00	279.00	259.00	304.00	300.00	272.00	259.00	265.00	167.00	229.00	234.00	294.00	263.00	274.00	255.00	188.00	228.00	223.00	254.00	266.00	253.00	232.00	286.00	297.00	41.00	75.00	57.00
C:\Users\fdematheis\Desktop\Neuer Ordner\_457 I___1_37_PMX_0_3#13#2014_A_ 3B_3.oka	3/13/2014 1:47:03 PM	3-B	PM01				457 I		24.00	79.00	262.00	231.00	293.00	288.00	265.00	292.00	281.00	271.00	256.00	267.00	265.00	280.00	264.00	278.00	258.00	305.00	300.00	272.00	257.00	264.00	164.00	229.00	235.00	294.00	260.00	272.00	253.00	188.00	224.00	223.00	255.00	266.00	254.00	233.00	285.00	298.00	39.00	75.00	55.00
C:\Users\fdematheis\Desktop\Neuer Ordner\_457 I___1_37_PMX_0_3#13#2014_A_ 3B_3.oka	3/13/2014 1:47:03 PM	3-B	PM01				457 I		24.25	82.00	264.00	236.00	294.00	288.00	266.00	294.00	284.00	272.00	258.00	266.00	267.00	280.00	263.00	279.00	262.00	305.00	299.00	275.00	261.00	265.00	169.00	233.00	238.00	294.00	263.00	274.00	254.00	190.00	226.00	224.00	256.00	267.00	256.00	233.00	287.00	298.00	41.00	74.00	59.00
C:\Users\fdematheis\Desktop\Neuer Ordner\_457 I___1_37_PMX_0_3#13#2014_A_ 3B_3.oka	3/13/2014 1:47:03 PM	3-B	PM01				457 I		24.50	80.00	264.00	233.00	293.00	288.00	264.00	294.00	283.00	271.00	257.00	266.00	268.00	280.00	263.00	279.00	261.00	304.00	300.00	272.00	260.00	265.00	169.00	230.00	237.00	294.00	263.00	274.00	254.00	190.00	228.00	225.00	255.00	267.00	252.00	232.00	285.00	297.00	40.00	80.00	61.00
C:\Users\fdematheis\Desktop\Neuer Ordner\_457 I___1_37_PMX_0_3#13#2014_A_ 3B_3.oka	3/13/2014 1:47:03 PM	3-B	PM01				457 I		24.75	80.00	265.00	237.00	292.00	288.00	264.00	294.00	282.00	272.00	257.00	268.00	268.00	279.00	265.00	277.00	262.00	305.00	299.00	272.00	260.00	265.00	168.00	230.00	238.00	294.00	263.00	273.00	254.00	191.00	227.00	224.00	257.00	267.00	254.00	232.00	285.00	297.00	41.00	81.00	62.00
C:\Users\fdematheis\Desktop\Neuer Ordner\_457 I___1_37_PMX_0_3#13#2014_A_ 3B_3.oka	3/13/2014 1:47:03 PM	3-B	PM01				457 I		25.00	81.00	264.00	238.00	292.00	289.00	265.00	295.00	283.00	273.00	259.00	269.00	267.00	281.00	265.00	278.00	263.00	306.00	298.00	272.00	261.00	264.00	170.00	231.00	237.00	293.00	264.00	274.00	255.00	192.00	228.00	224.00	258.00	269.00	253.00	232.00	284.00	299.00	40.00	81.00	63.00
C:\Users\fdematheis\Desktop\Neuer Ordner\_457 I___1_37_PMX_0_3#13#2014_A_ 3B_3.oka	3/13/2014 1:47:03 PM	3-B	PM01				457 I		25.25	82.00	266.00	239.00	292.00	289.00	266.00	294.00	283.00	274.00	258.00	269.00	271.00	279.00	266.00	278.00	265.00	305.00	300.00	274.00	261.00	266.00	170.00	232.00	242.00	293.00	264.00	275.00	255.00	194.00	230.00	227.00	259.00	270.00	256.00	233.00	284.00	300.00	43.00	84.00	64.00
C:\Users\fdematheis\Desktop\Neuer Ordner\_457 I___1_37_PMX_0_3#13#2014_A_ 3B_3.oka	3/13/2014 1:47:03 PM	3-B	PM01				457 I		25.50	81.00	265.00	241.00	293.00	290.00	268.00	295.00	287.00	274.00	264.00	273.00	273.00	281.00	263.00	279.00	264.00	305.00	299.00	276.00	264.00	268.00	176.00	234.00	247.00	292.00	264.00	275.00	255.00	195.00	231.00	227.00	261.00	268.00	256.00	236.00	288.00	298.00	40.00	84.00	65.00
C:\Users\fdematheis\Desktop\Neuer Ordner\_457 I___1_37_PMX_0_3#13#2014_A_ 3B_3.oka	3/13/2014 1:47:03 PM	3-B	PM01				457 I		25.75	83.00	267.00	244.00	293.00	290.00	268.00	296.00	287.00	274.00	265.00	272.00	272.00	280.00	267.00	280.00	267.00	308.00	299.00	276.00	265.00	269.00	178.00	236.00	248.00	294.00	267.00	276.00	257.00	198.00	231.00	228.00	261.00	270.00	254.00	237.00	288.00	300.00	43.00	87.00	66.00
C:\Users\fdematheis\Desktop\Neuer Ordner\_457 I___1_37_PMX_0_3#13#2014_A_ 3B_3.oka	3/13/2014 1:47:03 PM	3-B	PM01				457 I		26.00	82.00	266.00	246.00	296.00	291.00	269.00	297.00	289.00	275.00	267.00	274.00	273.00	282.00	264.00	280.00	267.00	307.00	300.00	277.00	265.00	270.00	180.00	237.00	248.00	294.00	264.00	277.00	256.00	199.00	232.00	230.00	260.00	271.00	255.00	237.00	289.00	300.00	44.00	90.00	69.00
C:\Users\fdematheis\Desktop\Neuer Ordner\_457 I___1_37_PMX_0_3#13#2014_A_ 3B_3.oka	3/13/2014 1:47:03 PM	3-B	PM01				457 I		26.25	83.00	267.00	245.00	293.00	288.00	267.00	294.00	286.00	275.00	263.00	272.00	273.00	281.00	265.00	280.00	267.00	306.00	301.00	273.00	263.00	266.00	175.00	235.00	245.00	292.00	264.00	274.00	254.00	197.00	229.00	228.00	260.00	270.00	257.00	236.00	286.00	299.00	41.00	85.00	66.00
C:\Users\fdematheis\Desktop\Neuer Ordner\_457 I___1_37_PMX_0_3#13#2014_A_ 3B_3.oka	3/13/2014 1:47:03 PM	3-B	PM01				457 I		26.50	85.00	268.00	247.00	292.00	289.00	268.00	296.00	286.00	276.00	264.00	274.00	274.00	280.00	266.00	279.00	267.00	307.00	299.00	274.00	262.00	266.00	176.00	234.00	245.00	294.00	267.00	276.00	256.00	198.00	231.00	229.00	261.00	272.00	256.00	235.00	287.00	300.00	41.00	92.00	72.00
C:\Users\fdematheis\Desktop\Neuer Ordner\_457 I___1_37_PMX_0_3#13#2014_A_ 3B_3.oka	3/13/2014 1:47:03 PM	3-B	PM01				457 I		26.75	84.00	269.00	248.00	295.00	291.00	268.00	296.00	289.00	276.00	267.00	273.00	275.00	281.00	267.00	280.00	268.00	307.00	300.00	274.00	264.00	267.00	178.00	235.00	247.00	297.00	267.00	277.00	256.00	200.00	234.00	230.00	262.00	273.00	256.00	236.00	287.00	300.00	45.00	92.00	74.00
C:\Users\fdematheis\Desktop\Neuer Ordner\_457 I___1_37_PMX_0_3#13#2014_A_ 3B_3.oka	3/13/2014 1:47:03 PM	3-B	PM01				457 I		27.00	85.00	267.00	250.00	294.00	290.00	270.00	296.00	289.00	276.00	269.00	275.00	274.00	281.00	265.00	279.00	269.00	307.00	299.00	276.00	265.00	268.00	182.00	236.00	247.00	293.00	265.00	275.00	256.00	200.00	233.00	230.00	262.00	271.00	255.00	236.00	288.00	300.00	44.00	94.00	72.00
C:\Users\fdematheis\Desktop\Neuer Ordner\_457 I___1_37_PMX_0_3#13#2014_A_ 3B_3.oka	3/13/2014 1:47:03 PM	3-B	PM01				457 I		27.25	88.00	267.00	250.00	293.00	289.00	269.00	296.00	288.00	275.00	264.00	273.00	273.00	281.00	265.00	279.00	268.00	307.00	300.00	272.00	262.00	267.00	180.00	234.00	246.00	293.00	266.00	276.00	255.00	199.00	233.00	229.00	261.00	272.00	257.00	234.00	285.00	299.00	43.00	94.00	76.00
C:\Users\fdematheis\Desktop\Neuer Ordner\_457 I___1_37_PMX_0_3#13#2014_A_ 3B_3.oka	3/13/2014 1:47:03 PM	3-B	PM01				457 I		27.50	96.00	269.00	252.00	296.00	292.00	270.00	296.00	288.00	278.00	266.00	274.00	275.00	281.00	268.00	282.00	268.00	308.00	301.00	274.00	263.00	268.00	182.00	234.00	248.00	297.00	269.00	278.00	258.00	201.00	235.00	232.00	261.00	274.00	258.00	235.00	286.00	301.00	46.00	98.00	77.00
C:\Users\fdematheis\Desktop\Neuer Ordner\_457 I___1_37_PMX_0_3#13#2014_A_ 3B_3.oka	3/13/2014 1:47:03 PM	3-B	PM01				457 I		27.75	94.00	269.00	252.00	295.00	292.00	270.00	297.00	288.00	277.00	268.00	274.00	276.00	282.00	268.00	279.00	269.00	308.00	300.00	274.00	264.00	267.00	182.00	234.00	247.00	296.00	268.00	277.00	256.00	202.00	233.00	233.00	263.00	273.00	256.00	235.00	286.00	301.00	44.00	101.00	78.00
C:\Users\fdematheis\Desktop\Neuer Ordner\_457 I___1_37_PMX_0_3#13#2014_A_ 3B_3.oka	3/13/2014 1:47:03 PM	3-B	PM01				457 I		28.00	100.00	270.00	254.00	293.00	292.00	271.00	297.00	290.00	278.00	270.00	275.00	276.00	282.00	268.00	280.00	271.00	308.00	302.00	275.00	265.00	269.00	183.00	236.00	251.00	296.00	269.00	277.00	259.00	204.00	236.00	231.00	264.00	274.00	257.00	238.00	287.00	302.00	46.00	101.00	78.00
C:\Users\fdematheis\Desktop\Neuer Ordner\_457 I___1_37_PMX_0_3#13#2014_A_ 3B_3.oka	3/13/2014 1:47:03 PM	3-B	PM01				457 I		28.25	103.00	270.00	255.00	295.00	291.00	272.00	297.00	290.00	278.00	271.00	277.00	277.00	281.00	268.00	281.00	270.00	307.00	302.00	276.00	265.00	269.00	185.00	237.00	252.00	296.00	268.00	276.00	258.00	204.00	235.00	231.00	262.00	274.00	253.00	237.00	288.00	301.00	45.00	104.00	78.00
C:\Users\fdematheis\Desktop\Neuer Ordner\_457 I___1_37_PMX_0_3#13#2014_A_ 3B_3.oka	3/13/2014 1:47:03 PM	3-B	PM01				457 I		28.50	104.00	271.00	254.00	294.00	291.00	271.00	297.00	288.00	277.00	269.00	275.00	278.00	282.00	267.00	279.00	271.00	307.00	300.00	275.00	265.00	267.00	186.00	235.00	251.00	295.00	268.00	278.00	256.00	203.00	236.00	232.00	263.00	274.00	256.00	236.00	286.00	299.00	44.00	102.00	79.00
C:\Users\fdematheis\Desktop\Neuer Ordner\_457 I___1_37_PMX_0_3#13#2014_A_ 3B_3.oka	3/13/2014 1:47:03 PM	3-B	PM01				457 I		28.75	109.00	271.00	256.00	294.00	291.00	270.00	297.00	289.00	277.00	268.00	276.00	276.00	281.00	266.00	279.00	271.00	306.00	301.00	275.00	265.00	269.00	186.00	236.00	251.00	294.00	269.00	277.00	258.00	203.00	236.00	232.00	263.00	273.00	257.00	237.00	286.00	301.00	44.00	102.00	76.00
C:\Users\fdematheis\Desktop\Neuer Ordner\_457 I___1_37_PMX_0_3#13#2014_A_ 3B_3.oka	3/13/2014 1:47:03 PM	3-B	PM01				457 I		29.00	112.00	272.00	256.00	292.00	291.00	272.00	296.00	288.00	279.00	267.00	275.00	278.00	282.00	268.00	278.00	272.00	308.00	301.00	271.00	263.00	266.00	181.00	233.00	251.00	293.00	269.00	278.00	257.00	202.00	235.00	230.00	263.00	273.00	259.00	235.00	285.00	301.00	43.00	101.00	80.00
C:\Users\fdematheis\Desktop\Neuer Ordner\_457 I___1_37_PMX_0_3#13#2014_A_ 3B_3.oka	3/13/2014 1:47:03 PM	3-B	PM01				457 I		29.25	115.00	272.00	258.00	294.00	291.00	270.00	296.00	289.00	276.00	269.00	275.00	276.00	280.00	268.00	279.00	272.00	307.00	301.00	273.00	263.00	268.00	185.00	234.00	251.00	296.00	269.00	276.00	257.00	204.00	237.00	232.00	263.00	274.00	256.00	235.00	284.00	300.00	43.00	106.00	83.00
C:\Users\fdematheis\Desktop\Neuer Ordner\_457 I___1_37_PMX_0_3#13#2014_A_ 3B_3.oka	3/13/2014 1:47:03 PM	3-B	PM01				457 I		29.50	123.00	273.00	261.00	296.00	292.00	272.00	298.00	291.00	277.00	273.00	277.00	279.00	282.00	268.00	280.00	275.00	309.00	303.00	276.00	267.00	269.00	190.00	238.00	257.00	297.00	269.00	279.00	259.00	208.00	240.00	235.00	265.00	275.00	258.00	241.00	289.00	301.00	45.00	106.00	83.00
C:\Users\fdematheis\Desktop\Neuer Ordner\_457 I___1_37_PMX_0_3#13#2014_A_ 3B_3.oka	3/13/2014 1:47:03 PM	3-B	PM01				457 I		29.75	123.00	271.00	262.00	296.00	292.00	274.00	298.00	292.00	278.00	276.00	279.00	279.00	282.00	268.00	281.00	276.00	307.00	302.00	277.00	268.00	270.00	194.00	241.00	258.00	296.00	268.00	278.00	257.00	210.00	238.00	234.00	266.00	276.00	258.00	240.00	290.00	303.00	46.00	107.00	80.00
C:\Users\fdematheis\Desktop\Neuer Ordner\_457 I___1_37_PMX_0_3#13#2014_A_ 3B_3.oka	3/13/2014 1:47:03 PM	3-B	PM01				457 I		30.00	126.00	273.00	262.00	295.00	292.00	272.00	298.00	291.00	279.00	273.00	277.00	279.00	283.00	267.00	281.00	275.00	310.00	302.00	275.00	266.00	269.00	191.00	236.00	255.00	296.00	271.00	277.00	258.00	207.00	239.00	235.00	265.00	276.00	259.00	237.00	287.00	302.00	46.00	111.00	83.00
C:\Users\fdematheis\Desktop\Neuer Ordner\_457 I___1_37_PMX_0_3#13#2014_A_ 3B_3.oka	3/13/2014 1:47:03 PM	3-B	PM01				457 I		30.25	127.00	273.00	261.00	293.00	291.00	273.00	298.00	290.00	277.00	274.00	277.00	277.00	281.00	267.00	279.00	274.00	307.00	301.00	275.00	265.00	266.00	190.00	236.00	254.00	297.00	270.00	277.00	258.00	207.00	239.00	233.00	262.00	275.00	257.00	235.00	286.00	302.00	45.00	107.00	81.00
C:\Users\fdematheis\Desktop\Neuer Ordner\_457 I___1_37_PMX_0_3#13#2014_A_ 3B_3.oka	3/13/2014 1:47:03 PM	3-B	PM01				457 I		30.50	131.00	273.00	263.00	293.00	292.00	272.00	298.00	292.00	278.00	273.00	277.00	278.00	282.00	268.00	280.00	275.00	308.00	302.00	277.00	267.00	267.00	191.00	237.00	257.00	294.00	270.00	277.00	258.00	207.00	238.00	235.00	266.00	276.00	261.00	238.00	288.00	302.00	45.00	106.00	80.00
C:\Users\fdematheis\Desktop\Neuer Ordner\_457 I___1_37_PMX_0_3#13#2014_A_ 3B_3.oka	3/13/2014 1:47:03 PM	3-B	PM01				457 I		30.75	136.00	272.00	265.00	295.00	291.00	274.00	298.00	293.00	280.00	277.00	280.00	280.00	283.00	267.00	283.00	276.00	308.00	303.00	278.00	270.00	272.00	196.00	242.00	261.00	295.00	271.00	279.00	259.00	210.00	239.00	236.00	267.00	277.00	260.00	240.00	289.00	303.00	47.00	110.00	80.00
C:\Users\fdematheis\Desktop\Neuer Ordner\_457 I___1_37_PMX_0_3#13#2014_A_ 3B_3.oka	3/13/2014 1:47:03 PM	3-B	PM01				457 I		31.00	135.00	273.00	263.00	293.00	293.00	272.00	299.00	293.00	279.00	276.00	279.00	279.00	284.00	266.00	281.00	276.00	309.00	303.00	274.00	267.00	270.00	193.00	237.00	258.00	295.00	272.00	280.00	258.00	209.00	240.00	236.00	264.00	275.00	259.00	238.00	286.00	303.00	44.00	108.00	82.00
C:\Users\fdematheis\Desktop\Neuer Ordner\_457 I___1_37_PMX_0_3#13#2014_A_ 3B_3.oka	3/13/2014 1:47:03 PM	3-B	PM01				457 I		31.25	141.00	274.00	265.00	295.00	294.00	275.00	299.00	294.00	282.00	281.00	282.00	283.00	284.00	269.00	283.00	278.00	311.00	305.00	279.00	270.00	272.00	201.00	244.00	263.00	297.00	271.00	279.00	259.00	214.00	244.00	237.00	266.00	277.00	259.00	243.00	290.00	304.00	48.00	108.00	82.00
C:\Users\fdematheis\Desktop\Neuer Ordner\_457 I___1_37_PMX_0_3#13#2014_A_ 3B_3.oka	3/13/2014 1:47:03 PM	3-B	PM01				457 I		31.50	137.00	275.00	264.00	294.00	291.00	273.00	298.00	291.00	279.00	275.00	277.00	278.00	281.00	267.00	280.00	277.00	309.00	302.00	275.00	267.00	270.00	194.00	237.00	258.00	295.00	270.00	277.00	258.00	209.00	239.00	235.00	265.00	276.00	259.00	238.00	284.00	303.00	44.00	109.00	82.00
C:\Users\fdematheis\Desktop\Neuer Ordner\_457 I___1_37_PMX_0_3#13#2014_A_ 3B_3.oka	3/13/2014 1:47:03 PM	3-B	PM01				457 I		31.75	137.00	273.00	266.00	295.00	292.00	273.00	298.00	292.00	280.00	278.00	281.00	279.00	283.00	267.00	281.00	276.00	309.00	302.00	276.00	268.00	272.00	198.00	241.00	260.00	295.00	270.00	277.00	260.00	213.00	242.00	235.00	267.00	276.00	258.00	240.00	287.00	304.00	46.00	109.00	83.00
C:\Users\fdematheis\Desktop\Neuer Ordner\_457 I___1_37_PMX_0_3#13#2014_A_ 3B_3.oka	3/13/2014 1:47:03 PM	3-B	PM01				457 I		32.00	141.00	274.00	267.00	296.00	291.00	274.00	296.00	291.00	278.00	277.00	279.00	281.00	284.00	267.00	281.00	278.00	308.00	302.00	275.00	268.00	270.00	196.00	239.00	260.00	296.00	271.00	278.00	259.00	213.00	241.00	236.00	268.00	277.00	257.00	239.00	286.00	304.00	45.00	110.00	82.00
C:\Users\fdematheis\Desktop\Neuer Ordner\_457 I___1_37_PMX_0_3#13#2014_A_ 3B_3.oka	3/13/2014 1:47:03 PM	3-B	PM01				457 I		32.25	139.00	275.00	266.00	294.00	292.00	275.00	298.00	292.00	279.00	277.00	278.00	279.00	283.00	268.00	280.00	279.00	308.00	302.00	275.00	267.00	270.00	196.00	239.00	259.00	294.00	273.00	278.00	258.00	212.00	242.00	235.00	265.00	278.00	258.00	238.00	285.00	302.00	45.00	109.00	83.00
C:\Users\fdematheis\Desktop\Neuer Ordner\_457 I___1_37_PMX_0_3#13#2014_A_ 3B_3.oka	3/13/2014 1:47:03 PM	3-B	PM01				457 I		32.50	144.00	276.00	270.00	297.00	295.00	276.00	300.00	294.00	282.00	281.00	282.00	284.00	285.00	268.00	283.00	279.00	310.00	304.00	278.00	270.00	274.00	204.00	243.00	266.00	297.00	273.00	280.00	261.00	216.00	244.00	239.00	269.00	279.00	260.00	242.00	289.00	304.00	49.00	111.00	83.00
C:\Users\fdematheis\Desktop\Neuer Ordner\_457 I___1_37_PMX_0_3#13#2014_A_ 3B_3.oka	3/13/2014 1:47:03 PM	3-B	PM01				457 I		32.75	139.00	274.00	268.00	295.00	292.00	275.00	298.00	294.00	279.00	281.00	282.00	280.00	283.00	268.00	281.00	278.00	309.00	301.00	277.00	270.00	273.00	202.00	242.00	264.00	294.00	272.00	278.00	260.00	212.00	243.00	237.00	269.00	279.00	258.00	241.00	288.00	302.00	46.00	110.00	82.00
C:\Users\fdematheis\Desktop\Neuer Ordner\_457 I___1_37_PMX_0_3#13#2014_A_ 3B_3.oka	3/13/2014 1:47:03 PM	3-B	PM01				457 I		33.00	143.00	275.00	270.00	297.00	293.00	276.00	299.00	293.00	280.00	281.00	281.00	281.00	282.00	268.00	280.00	278.00	308.00	302.00	278.00	270.00	273.00	205.00	242.00	265.00	296.00	273.00	280.00	259.00	216.00	244.00	238.00	269.00	278.00	259.00	244.00	288.00	304.00	44.00	109.00	82.00
C:\Users\fdematheis\Desktop\Neuer Ordner\_457 I___1_37_PMX_0_3#13#2014_A_ 3B_3.oka	3/13/2014 1:47:03 PM	3-B	PM01				457 I		33.25	141.00	275.00	269.00	295.00	292.00	275.00	299.00	293.00	281.00	277.00	281.00	280.00	285.00	267.00	280.00	278.00	307.00	301.00	277.00	268.00	271.00	202.00	240.00	263.00	296.00	272.00	279.00	259.00	212.00	244.00	238.00	269.00	278.00	259.00	240.00	288.00	302.00	45.00	111.00	84.00
C:\Users\fdematheis\Desktop\Neuer Ordner\_457 I___1_37_PMX_0_3#13#2014_A_ 3B_3.oka	3/13/2014 1:47:03 PM	3-B	PM01				457 I		33.50	145.00	276.00	271.00	298.00	296.00	277.00	300.00	295.00	282.00	283.00	282.00	285.00	285.00	269.00	284.00	280.00	310.00	304.00	280.00	272.00	274.00	208.00	245.00	267.00	297.00	273.00	281.00	259.00	215.00	245.00	241.00	270.00	280.00	258.00	243.00	290.00	305.00	46.00	113.00	85.00
C:\Users\fdematheis\Desktop\Neuer Ordner\_457 I___1_37_PMX_0_3#13#2014_A_ 3B_3.oka	3/13/2014 1:47:03 PM	3-B	PM01				457 I		33.75	145.00	276.00	272.00	297.00	295.00	277.00	302.00	295.00	283.00	284.00	283.00	282.00	284.00	269.00	283.00	282.00	310.00	303.00	280.00	272.00	274.00	208.00	244.00	265.00	297.00	275.00	280.00	260.00	216.00	246.00	239.00	269.00	280.00	259.00	241.00	290.00	305.00	48.00	114.00	84.00
C:\Users\fdematheis\Desktop\Neuer Ordner\_457 I___1_37_PMX_0_3#13#2014_A_ 3B_3.oka	3/13/2014 1:47:03 PM	3-B	PM01				457 I		34.00	144.00	277.00	272.00	297.00	297.00	277.00	300.00	295.00	282.00	284.00	283.00	283.00	284.00	268.00	282.00	282.00	309.00	303.00	279.00	272.00	274.00	207.00	242.00	266.00	297.00	273.00	280.00	260.00	218.00	246.00	241.00	269.00	279.00	261.00	243.00	288.00	305.00	48.00	113.00	84.00
C:\Users\fdematheis\Desktop\Neuer Ordner\_457 I___1_37_PMX_0_3#13#2014_A_ 3B_3.oka	3/13/2014 1:47:03 PM	3-B	PM01				457 I		34.25	143.00	276.00	271.00	295.00	292.00	276.00	299.00	293.00	279.00	279.00	280.00	280.00	284.00	267.00	280.00	280.00	309.00	302.00	276.00	268.00	272.00	204.00	238.00	264.00	297.00	273.00	279.00	260.00	214.00	245.00	238.00	267.00	278.00	259.00	239.00	286.00	304.00	46.00	112.00	84.00
C:\Users\fdematheis\Desktop\Neuer Ordner\_457 I___1_37_PMX_0_3#13#2014_A_ 3B_3.oka	3/13/2014 1:47:03 PM	3-B	PM01				457 I		34.50	142.00	275.00	273.00	296.00	293.00	276.00	300.00	294.00	281.00	281.00	281.00	281.00	283.00	268.00	281.00	281.00	310.00	303.00	276.00	270.00	272.00	207.00	240.00	264.00	294.00	273.00	280.00	259.00	215.00	246.00	238.00	268.00	278.00	260.00	240.00	287.00	304.00	46.00	111.00	85.00
C:\Users\fdematheis\Desktop\Neuer Ordner\_457 I___1_37_PMX_0_3#13#2014_A_ 3B_3.oka	3/13/2014 1:47:03 PM	3-B	PM01				457 I		34.75	144.00	276.00	273.00	295.00	292.00	275.00	299.00	294.00	281.00	282.00	283.00	282.00	284.00	268.00	282.00	280.00	309.00	303.00	278.00	271.00	273.00	208.00	242.00	265.00	297.00	273.00	279.00	259.00	215.00	247.00	238.00	269.00	278.00	258.00	243.00	287.00	305.00	45.00	110.00	82.00
C:\Users\fdematheis\Desktop\Neuer Ordner\_457 I___1_37_PMX_0_3#13#2014_A_ 3B_3.oka	3/13/2014 1:47:03 PM	3-B	PM01				457 I		35.00	145.00	277.00	275.00	297.00	294.00	280.00	299.00	295.00	282.00	282.00	282.00	283.00	285.00	268.00	283.00	284.00	309.00	304.00	278.00	271.00	275.00	209.00	242.00	267.00	298.00	274.00	280.00	259.00	218.00	248.00	241.00	272.00	280.00	263.00	243.00	288.00	306.00	47.00	110.00	85.00
C:\Users\fdematheis\Desktop\Neuer Ordner\_457 I___1_37_PMX_0_3#13#2014_A_ 3B_3.oka	3/13/2014 1:47:03 PM	3-B	PM01				457 I		35.25	146.00	278.00	276.00	297.00	295.00	276.00	300.00	295.00	282.00	282.00	281.00	282.00	286.00	269.00	284.00	284.00	309.00	302.00	278.00	271.00	273.00	208.00	242.00	265.00	295.00	274.00	280.00	261.00	218.00	246.00	240.00	269.00	281.00	264.00	240.00	287.00	304.00	49.00	109.00	81.00
C:\Users\fdematheis\Desktop\Neuer Ordner\_457 I___1_37_PMX_0_3#13#2014_A_ 3B_3.oka	3/13/2014 1:47:03 PM	3-B	PM01				457 I		35.50	143.00	277.00	275.00	295.00	294.00	276.00	299.00	294.00	280.00	280.00	281.00	281.00	284.00	268.00	282.00	283.00	308.00	303.00	276.00	269.00	271.00	209.00	240.00	265.00	295.00	274.00	280.00	260.00	217.00	247.00	240.00	269.00	277.00	261.00	239.00	285.00	305.00	46.00	110.00	84.00
C:\Users\fdematheis\Desktop\Neuer Ordner\_457 I___1_37_PMX_0_3#13#2014_A_ 3B_3.oka	3/13/2014 1:47:03 PM	3-B	PM01				457 I		35.75	144.00	278.00	276.00	296.00	294.00	278.00	300.00	294.00	282.00	284.00	282.00	282.00	286.00	267.00	281.00	284.00	309.00	303.00	276.00	271.00	272.00	209.00	244.00	266.00	296.00	273.00	283.00	260.00	218.00	248.00	241.00	269.00	280.00	264.00	241.00	287.00	304.00	47.00	107.00	81.00
C:\Users\fdematheis\Desktop\Neuer Ordner\_457 I___1_37_PMX_0_3#13#2014_A_ 3B_3.oka	3/13/2014 1:47:03 PM	3-B	PM01				457 I		36.00	142.00	276.00	276.00	294.00	292.00	275.00	297.00	294.00	282.00	283.00	282.00	281.00	284.00	267.00	280.00	281.00	309.00	302.00	276.00	269.00	270.00	209.00	243.00	266.00	294.00	272.00	279.00	258.00	216.00	248.00	239.00	268.00	279.00	259.00	240.00	286.00	303.00	46.00	110.00	82.00
C:\Users\fdematheis\Desktop\Neuer Ordner\_457 I___1_37_PMX_0_3#13#2014_A_ 3B_3.oka	3/13/2014 1:47:03 PM	3-B	PM01				457 I		36.25	145.00	279.00	277.00	298.00	295.00	278.00	300.00	296.00	283.00	284.00	284.00	283.00	285.00	270.00	285.00	285.00	310.00	303.00	278.00	273.00	275.00	212.00	244.00	270.00	298.00	274.00	282.00	261.00	219.00	249.00	241.00	272.00	281.00	262.00	244.00	288.00	306.00	48.00	115.00	87.00
C:\Users\fdematheis\Desktop\Neuer Ordner\_457 I___1_37_PMX_0_3#13#2014_A_ 3B_3.oka	3/13/2014 1:47:03 PM	3-B	PM01				457 I		36.50	146.00	278.00	278.00	297.00	296.00	279.00	302.00	295.00	284.00	286.00	286.00	285.00	287.00	270.00	283.00	285.00	311.00	304.00	278.00	272.00	274.00	216.00	245.00	270.00	298.00	276.00	282.00	261.00	220.00	251.00	243.00	272.00	281.00	261.00	244.00	288.00	305.00	46.00	113.00	86.00
C:\Users\fdematheis\Desktop\Neuer Ordner\_457 I___1_37_PMX_0_3#13#2014_A_ 3B_3.oka	3/13/2014 1:47:03 PM	3-B	PM01				457 I		36.75	145.00	279.00	279.00	298.00	295.00	277.00	301.00	295.00	284.00	284.00	284.00	283.00	287.00	270.00	283.00	286.00	311.00	302.00	278.00	269.00	273.00	213.00	244.00	269.00	299.00	274.00	282.00	260.00	219.00	250.00	241.00	270.00	281.00	262.00	243.00	288.00	306.00	48.00	112.00	85.00
C:\Users\fdematheis\Desktop\Neuer Ordner\_457 I___1_37_PMX_0_3#13#2014_A_ 3B_3.oka	3/13/2014 1:47:03 PM	3-B	PM01				457 I		37.00	146.00	279.00	281.00	297.00	295.00	277.00	301.00	297.00	284.00	285.00	284.00	284.00	288.00	269.00	283.00	286.00	309.00	304.00	277.00	273.00	273.00	214.00	244.00	269.00	298.00	275.00	283.00	261.00	219.00	249.00	242.00	270.00	282.00	264.00	242.00	287.00	305.00	49.00	111.00	83.00
C:\Users\fdematheis\Desktop\Neuer Ordner\_457 I___1_37_PMX_0_3#13#2014_A_ 3B_3.oka	3/13/2014 1:47:03 PM	3-B	PM01				457 I		37.25	148.00	279.00	278.00	298.00	295.00	278.00	302.00	296.00	283.00	285.00	284.00	284.00	287.00	271.00	284.00	286.00	311.00	303.00	279.00	273.00	274.00	215.00	246.00	269.00	298.00	277.00	280.00	261.00	221.00	250.00	244.00	271.00	280.00	263.00	242.00	289.00	307.00	47.00	114.00	85.00
C:\Users\fdematheis\Desktop\Neuer Ordner\_457 I___1_37_PMX_0_3#13#2014_A_ 3B_3.oka	3/13/2014 1:47:03 PM	3-B	PM01				457 I		37.50	145.00	278.00	277.00	299.00	294.00	278.00	300.00	296.00	281.00	282.00	282.00	281.00	284.00	270.00	282.00	285.00	309.00	302.00	276.00	268.00	271.00	213.00	242.00	266.00	298.00	275.00	281.00	260.00	217.00	251.00	239.00	271.00	280.00	261.00	240.00	286.00	307.00	45.00	111.00	85.00
C:\Users\fdematheis\Desktop\Neuer Ordner\_457 I___1_37_PMX_0_3#13#2014_A_ 3B_3.oka	3/13/2014 1:47:03 PM	3-B	PM01				457 I		37.75	142.00	279.00	278.00	297.00	293.00	276.00	299.00	293.00	281.00	282.00	282.00	282.00	286.00	267.00	281.00	285.00	309.00	304.00	276.00	270.00	272.00	211.00	240.00	266.00	296.00	275.00	281.00	261.00	215.00	249.00	241.00	270.00	279.00	261.00	240.00	286.00	305.00	46.00	108.00	84.00
C:\Users\fdematheis\Desktop\Neuer Ordner\_457 I___1_37_PMX_0_3#13#2014_A_ 3B_3.oka	3/13/2014 1:47:03 PM	3-B	PM01				457 I		38.00	146.00	281.00	279.00	298.00	296.00	279.00	301.00	296.00	283.00	284.00	284.00	286.00	285.00	268.00	282.00	286.00	311.00	305.00	277.00	272.00	274.00	216.00	244.00	269.00	298.00	276.00	282.00	262.00	218.00	251.00	243.00	271.00	281.00	265.00	244.00	287.00	307.00	48.00	111.00	85.00
C:\Users\fdematheis\Desktop\Neuer Ordner\_457 I___1_37_PMX_0_3#13#2014_A_ 3B_3.oka	3/13/2014 1:47:03 PM	3-B	PM01				457 I		38.25	146.00	279.00	280.00	297.00	294.00	278.00	301.00	295.00	284.00	287.00	284.00	283.00	287.00	267.00	284.00	286.00	310.00	305.00	279.00	273.00	275.00	218.00	246.00	269.00	298.00	275.00	283.00	261.00	219.00	252.00	243.00	272.00	280.00	262.00	242.00	288.00	308.00	47.00	110.00	84.00
C:\Users\fdematheis\Desktop\Neuer Ordner\_457 I___1_37_PMX_0_3#13#2014_A_ 3B_3.oka	3/13/2014 1:47:03 PM	3-B	PM01				457 I		38.50	148.00	281.00	281.00	298.00	294.00	280.00	301.00	295.00	282.00	286.00	284.00	285.00	286.00	270.00	284.00	287.00	311.00	304.00	279.00	273.00	273.00	217.00	244.00	269.00	299.00	277.00	283.00	262.00	219.00	251.00	242.00	270.00	281.00	263.00	243.00	287.00	307.00	47.00	113.00	86.00
C:\Users\fdematheis\Desktop\Neuer Ordner\_457 I___1_37_PMX_0_3#13#2014_A_ 3B_3.oka	3/13/2014 1:47:03 PM	3-B	PM01				457 I		38.75	148.00	280.00	280.00	298.00	297.00	279.00	302.00	298.00	285.00	289.00	286.00	286.00	286.00	270.00	285.00	286.00	310.00	303.00	279.00	277.00	276.00	222.00	246.00	272.00	298.00	278.00	282.00	263.00	223.00	252.00	245.00	272.00	281.00	263.00	245.00	288.00	307.00	47.00	117.00	87.00
C:\Users\fdematheis\Desktop\Neuer Ordner\_457 I___1_37_PMX_0_3#13#2014_A_ 3B_3.oka	3/13/2014 1:47:03 PM	3-B	PM01				457 I		39.00	144.00	279.00	280.00	296.00	294.00	278.00	300.00	295.00	282.00	285.00	282.00	281.00	285.00	267.00	281.00	285.00	309.00	303.00	277.00	271.00	273.00	216.00	242.00	268.00	295.00	275.00	280.00	260.00	218.00	249.00	241.00	270.00	281.00	261.00	241.00	285.00	306.00	47.00	111.00	84.00
C:\Users\fdematheis\Desktop\Neuer Ordner\_457 I___1_37_PMX_0_3#13#2014_A_ 3B_3.oka	3/13/2014 1:47:03 PM	3-B	PM01				457 I		39.25	148.00	282.00	282.00	299.00	295.00	279.00	302.00	297.00	283.00	286.00	286.00	285.00	287.00	269.00	284.00	287.00	312.00	306.00	278.00	274.00	275.00	219.00	245.00	270.00	297.00	277.00	282.00	262.00	219.00	253.00	245.00	271.00	282.00	264.00	242.00	287.00	308.00	49.00	113.00	89.00
C:\Users\fdematheis\Desktop\Neuer Ordner\_457 I___1_37_PMX_0_3#13#2014_A_ 3B_3.oka	3/13/2014 1:47:03 PM	3-B	PM01				457 I		39.50	146.00	280.00	281.00	297.00	293.00	280.00	302.00	297.00	283.00	288.00	285.00	285.00	285.00	268.00	282.00	287.00	310.00	302.00	278.00	274.00	275.00	223.00	248.00	272.00	297.00	275.00	282.00	260.00	220.00	251.00	244.00	271.00	281.00	262.00	245.00	290.00	306.00	46.00	112.00	86.00
C:\Users\fdematheis\Desktop\Neuer Ordner\_457 I___1_37_PMX_0_3#13#2014_A_ 3B_3.oka	3/13/2014 1:47:03 PM	3-B	PM01				457 I		39.75	148.00	281.00	284.00	298.00	296.00	281.00	301.00	297.00	285.00	287.00	286.00	286.00	288.00	269.00	286.00	287.00	311.00	303.00	280.00	275.00	276.00	222.00	248.00	271.00	297.00	276.00	284.00	262.00	223.00	255.00	245.00	272.00	283.00	264.00	245.00	289.00	307.00	49.00	115.00	85.00
C:\Users\fdematheis\Desktop\Neuer Ordner\_457 I___1_37_PMX_0_3#13#2014_A_ 3B_3.oka	3/13/2014 1:47:03 PM	3-B	PM01				457 I		40.00	148.00	281.00	284.00	298.00	297.00	281.00	303.00	298.00	286.00	291.00	288.00	287.00	287.00	268.00	284.00	288.00	311.00	304.00	280.00	275.00	276.00	225.00	249.00	274.00	297.00	276.00	283.00	262.00	222.00	253.00	247.00	275.00	283.00	263.00	245.00	290.00	308.00	48.00	114.00	84.00
C:\Users\fdematheis\Desktop\Neuer Ordner\_457 I___1_37_PMX_0_3#13#2014_A_ 3B_3.oka	3/13/2014 1:47:03 PM	3-B	PM01				457 I		40.25	148.00	281.00	284.00	299.00	297.00	282.00	304.00	298.00	285.00	291.00	287.00	288.00	288.00	269.00	284.00	289.00	311.00	305.00	280.00	278.00	277.00	227.00	250.00	275.00	300.00	278.00	283.00	262.00	223.00	253.00	248.00	275.00	283.00	264.00	247.00	291.00	307.00	47.00	113.00	86.00
C:\Users\fdematheis\Desktop\Neuer Ordner\_457 I___1_37_PMX_0_3#13#2014_A_ 3B_3.oka	3/13/2014 1:47:03 PM	3-B	PM01				457 I		40.50	149.00	282.00	285.00	298.00	296.00	280.00	302.00	298.00	285.00	290.00	287.00	285.00	289.00	271.00	285.00	289.00	310.00	304.00	281.00	275.00	277.00	224.00	247.00	271.00	300.00	277.00	283.00	263.00	223.00	254.00	247.00	272.00	283.00	264.00	246.00	289.00	308.00	48.00	115.00	86.00
C:\Users\fdematheis\Desktop\Neuer Ordner\_457 I___1_37_PMX_0_3#13#2014_A_ 3B_3.oka	3/13/2014 1:47:03 PM	3-B	PM01				457 I		40.75	145.00	282.00	283.00	298.00	295.00	278.00	301.00	296.00	284.00	288.00	284.00	285.00	286.00	269.00	284.00	286.00	310.00	303.00	278.00	273.00	274.00	221.00	244.00	270.00	297.00	275.00	281.00	260.00	220.00	254.00	246.00	272.00	282.00	264.00	242.00	287.00	307.00	44.00	109.00	84.00
C:\Users\fdematheis\Desktop\Neuer Ordner\_457 I___1_37_PMX_0_3#13#2014_A_ 3B_3.oka	3/13/2014 1:47:03 PM	3-B	PM01				457 I		41.00	145.00	282.00	283.00	297.00	294.00	280.00	302.00	295.00	285.00	286.00	285.00	283.00	285.00	269.00	282.00	287.00	310.00	303.00	277.00	272.00	274.00	222.00	244.00	271.00	298.00	276.00	283.00	260.00	220.00	254.00	246.00	271.00	281.00	262.00	242.00	287.00	307.00	48.00	111.00	88.00
C:\Users\fdematheis\Desktop\Neuer Ordner\_457 I___1_37_PMX_0_3#13#2014_A_ 3B_3.oka	3/13/2014 1:47:03 PM	3-B	PM01				457 I		41.25	147.00	280.00	285.00	298.00	294.00	280.00	302.00	297.00	285.00	288.00	285.00	285.00	287.00	268.00	283.00	288.00	310.00	303.00	277.00	273.00	275.00	224.00	246.00	271.00	298.00	277.00	284.00	261.00	221.00	253.00	246.00	272.00	282.00	265.00	243.00	287.00	307.00	48.00	113.00	86.00
C:\Users\fdematheis\Desktop\Neuer Ordner\_457 I___1_37_PMX_0_3#13#2014_A_ 3B_3.oka	3/13/2014 1:47:03 PM	3-B	PM01				457 I		41.50	147.00	281.00	284.00	297.00	297.00	281.00	304.00	298.00	287.00	292.00	288.00	286.00	287.00	269.00	284.00	289.00	310.00	305.00	278.00	275.00	277.00	228.00	249.00	276.00	299.00	276.00	285.00	261.00	224.00	256.00	248.00	273.00	283.00	264.00	248.00	289.00	308.00	47.00	114.00	87.00
C:\Users\fdematheis\Desktop\Neuer Ordner\_457 I___1_37_PMX_0_3#13#2014_A_ 3B_3.oka	3/13/2014 1:47:03 PM	3-B	PM01				457 I		41.75	147.00	283.00	285.00	298.00	296.00	280.00	302.00	299.00	287.00	291.00	288.00	286.00	287.00	271.00	284.00	289.00	310.00	305.00	280.00	276.00	278.00	229.00	249.00	275.00	299.00	277.00	283.00	262.00	224.00	256.00	248.00	274.00	284.00	265.00	245.00	290.00	307.00	48.00	113.00	86.00
C:\Users\fdematheis\Desktop\Neuer Ordner\_457 I___1_37_PMX_0_3#13#2014_A_ 3B_3.oka	3/13/2014 1:47:03 PM	3-B	PM01				457 I		42.00	149.00	283.00	285.00	298.00	295.00	280.00	302.00	296.00	286.00	288.00	286.00	284.00	287.00	269.00	284.00	288.00	310.00	304.00	278.00	274.00	275.00	225.00	246.00	271.00	299.00	277.00	284.00	261.00	222.00	254.00	248.00	274.00	282.00	264.00	243.00	289.00	307.00	46.00	114.00	86.00
C:\Users\fdematheis\Desktop\Neuer Ordner\_457 I___1_37_PMX_0_3#13#2014_A_ 3B_3.oka	3/13/2014 1:47:03 PM	3-B	PM01				457 I		42.25	148.00	282.00	285.00	299.00	295.00	280.00	301.00	297.00	286.00	287.00	286.00	286.00	287.00	268.00	283.00	289.00	311.00	303.00	278.00	274.00	276.00	226.00	245.00	272.00	298.00	276.00	284.00	261.00	221.00	255.00	246.00	272.00	282.00	265.00	243.00	287.00	308.00	47.00	113.00	86.00
C:\Users\fdematheis\Desktop\Neuer Ordner\_457 I___1_37_PMX_0_3#13#2014_A_ 3B_3.oka	3/13/2014 1:47:03 PM	3-B	PM01				457 I		42.50	146.00	283.00	284.00	299.00	294.00	280.00	304.00	297.00	285.00	288.00	285.00	285.00	285.00	267.00	282.00	288.00	310.00	304.00	278.00	274.00	273.00	225.00	246.00	271.00	296.00	276.00	283.00	259.00	221.00	253.00	246.00	272.00	281.00	265.00	244.00	287.00	308.00	48.00	110.00	84.00
C:\Users\fdematheis\Desktop\Neuer Ordner\_457 I___1_37_PMX_0_3#13#2014_A_ 3B_3.oka	3/13/2014 1:47:03 PM	3-B	PM01				457 I		42.75	147.00	282.00	287.00	298.00	293.00	279.00	303.00	296.00	284.00	288.00	284.00	285.00	288.00	269.00	282.00	289.00	311.00	304.00	277.00	275.00	275.00	225.00	245.00	272.00	298.00	276.00	284.00	262.00	220.00	254.00	248.00	272.00	282.00	263.00	243.00	287.00	307.00	48.00	113.00	86.00
C:\Users\fdematheis\Desktop\Neuer Ordner\_457 I___1_37_PMX_0_3#13#2014_A_ 3B_3.oka	3/13/2014 1:47:03 PM	3-B	PM01				457 I		43.00	146.00	283.00	287.00	297.00	296.00	280.00	301.00	296.00	286.00	290.00	285.00	286.00	287.00	268.00	283.00	290.00	311.00	304.00	278.00	274.00	276.00	228.00	247.00	272.00	298.00	275.00	284.00	261.00	224.00	255.00	247.00	273.00	283.00	265.00	245.00	288.00	309.00	47.00	110.00	83.00
C:\Users\fdematheis\Desktop\Neuer Ordner\_457 I___1_37_PMX_0_3#13#2014_A_ 3B_3.oka	3/13/2014 1:47:03 PM	3-B	PM01				457 I		43.25	147.00	281.00	286.00	299.00	297.00	280.00	301.00	298.00	285.00	289.00	287.00	286.00	287.00	269.00	284.00	288.00	311.00	303.00	278.00	274.00	275.00	228.00	246.00	272.00	299.00	276.00	283.00	261.00	220.00	253.00	248.00	272.00	283.00	263.00	244.00	288.00	307.00	48.00	113.00	85.00
C:\Users\fdematheis\Desktop\Neuer Ordner\_457 I___1_37_PMX_0_3#13#2014_A_ 3B_3.oka	3/13/2014 1:47:03 PM	3-B	PM01				457 I		43.50	149.00	282.00	285.00	300.00	296.00	280.00	303.00	299.00	287.00	291.00	288.00	286.00	288.00	270.00	284.00	291.00	311.00	304.00	280.00	275.00	278.00	231.00	249.00	274.00	299.00	277.00	285.00	262.00	225.00	257.00	250.00	274.00	284.00	264.00	248.00	288.00	309.00	48.00	115.00	87.00
C:\Users\fdematheis\Desktop\Neuer Ordner\_457 I___1_37_PMX_0_3#13#2014_A_ 3B_3.oka	3/13/2014 1:47:03 PM	3-B	PM01				457 I		43.75	147.00	282.00	287.00	297.00	298.00	281.00	303.00	297.00	285.00	290.00	286.00	287.00	287.00	268.00	284.00	291.00	310.00	305.00	279.00	276.00	276.00	230.00	246.00	273.00	299.00	278.00	285.00	260.00	223.00	255.00	250.00	274.00	284.00	265.00	245.00	287.00	308.00	46.00	113.00	87.00
C:\Users\fdematheis\Desktop\Neuer Ordner\_457 I___1_37_PMX_0_3#13#2014_A_ 3B_3.oka	3/13/2014 1:47:03 PM	3-B	PM01				457 I		44.00	149.00	282.00	286.00	298.00	297.00	282.00	304.00	299.00	286.00	292.00	288.00	287.00	287.00	268.00	285.00	291.00	311.00	305.00	280.00	275.00	277.00	232.00	250.00	275.00	299.00	275.00	283.00	263.00	225.00	258.00	249.00	274.00	284.00	264.00	247.00	291.00	308.00	47.00	114.00	86.00
C:\Users\fdematheis\Desktop\Neuer Ordner\_457 I___1_37_PMX_0_3#13#2014_A_ 3B_3.oka	3/13/2014 1:47:03 PM	3-B	PM01				457 I		44.25	149.00	284.00	287.00	298.00	296.00	282.00	304.00	298.00	286.00	291.00	288.00	285.00	289.00	269.00	285.00	292.00	311.00	304.00	279.00	275.00	276.00	230.00	249.00	272.00	300.00	278.00	285.00	262.00	222.00	257.00	250.00	273.00	284.00	265.00	246.00	288.00	309.00	49.00	114.00	88.00
C:\Users\fdematheis\Desktop\Neuer Ordner\_457 I___1_37_PMX_0_3#13#2014_A_ 3B_3.oka	3/13/2014 1:47:03 PM	3-B	PM01				457 I		44.50	149.00	282.00	286.00	299.00	297.00	282.00	303.00	296.00	287.00	291.00	289.00	285.00	287.00	268.00	283.00	290.00	310.00	303.00	278.00	277.00	276.00	231.00	247.00	274.00	298.00	277.00	285.00	262.00	223.00	256.00	248.00	274.00	283.00	265.00	245.00	288.00	308.00	47.00	112.00	87.00
C:\Users\fdematheis\Desktop\Neuer Ordner\_457 I___1_37_PMX_0_3#13#2014_A_ 3B_3.oka	3/13/2014 1:47:03 PM	3-B	PM01				457 I		44.75	149.00	284.00	288.00	298.00	298.00	282.00	305.00	300.00	287.00	295.00	290.00	287.00	287.00	270.00	285.00	291.00	311.00	304.00	282.00	278.00	278.00	236.00	253.00	277.00	300.00	276.00	284.00	263.00	227.00	259.00	253.00	275.00	284.00	267.00	248.00	290.00	308.00	47.00	114.00	86.00
C:\Users\fdematheis\Desktop\Neuer Ordner\_457 I___1_37_PMX_0_3#13#2014_A_ 3B_3.oka	3/13/2014 1:47:03 PM	3-B	PM01				457 I		45.00	149.00	282.00	288.00	299.00	295.00	281.00	303.00	297.00	287.00	291.00	287.00	285.00	287.00	268.00	284.00	291.00	311.00	304.00	278.00	276.00	275.00	230.00	249.00	273.00	299.00	276.00	284.00	262.00	223.00	256.00	250.00	274.00	282.00	265.00	244.00	288.00	307.00	48.00	110.00	87.00
C:\Users\fdematheis\Desktop\Neuer Ordner\_457 I___1_37_PMX_0_3#13#2014_A_ 3B_3.oka	3/13/2014 1:47:03 PM	3-B	PM01				457 I		45.25	149.00	285.00	289.00	299.00	297.00	282.00	303.00	300.00	287.00	294.00	288.00	288.00	289.00	269.00	286.00	292.00	312.00	305.00	281.00	279.00	278.00	235.00	251.00	275.00	298.00	275.00	285.00	262.00	226.00	258.00	251.00	274.00	285.00	267.00	248.00	288.00	309.00	48.00	114.00	87.00
C:\Users\fdematheis\Desktop\Neuer Ordner\_457 I___1_37_PMX_0_3#13#2014_A_ 3B_3.oka	3/13/2014 1:47:03 PM	3-B	PM01				457 I		45.50	150.00	284.00	288.00	298.00	297.00	283.00	303.00	299.00	288.00	291.00	288.00	286.00	288.00	269.00	284.00	292.00	310.00	303.00	281.00	275.00	278.00	233.00	250.00	274.00	299.00	277.00	285.00	261.00	224.00	257.00	251.00	274.00	284.00	265.00	246.00	289.00	309.00	46.00	114.00	87.00
C:\Users\fdematheis\Desktop\Neuer Ordner\_457 I___1_37_PMX_0_3#13#2014_A_ 3B_3.oka	3/13/2014 1:47:03 PM	3-B	PM01				457 I		45.75	149.00	285.00	289.00	300.00	296.00	281.00	304.00	298.00	288.00	292.00	290.00	287.00	289.00	268.00	285.00	291.00	310.00	303.00	279.00	276.00	277.00	234.00	248.00	274.00	299.00	277.00	286.00	263.00	224.00	258.00	250.00	275.00	285.00	267.00	245.00	288.00	309.00	49.00	113.00	88.00
C:\Users\fdematheis\Desktop\Neuer Ordner\_457 I___1_37_PMX_0_3#13#2014_A_ 3B_3.oka	3/13/2014 1:47:03 PM	3-B	PM01				457 I		46.00	146.00	284.00	287.00	298.00	295.00	281.00	303.00	297.00	286.00	292.00	286.00	287.00	286.00	269.00	283.00	291.00	311.00	304.00	277.00	275.00	276.00	233.00	248.00	271.00	297.00	275.00	285.00	262.00	222.00	255.00	249.00	273.00	282.00	265.00	245.00	287.00	307.00	45.00	110.00	85.00
C:\Users\fdematheis\Desktop\Neuer Ordner\_457 I___1_37_PMX_0_3#13#2014_A_ 3B_3.oka	3/13/2014 1:47:03 PM	3-B	PM01				457 I		46.25	151.00	285.00	288.00	299.00	296.00	283.00	305.00	299.00	287.00	294.00	289.00	287.00	288.00	268.00	285.00	292.00	310.00	304.00	280.00	278.00	277.00	235.00	250.00	276.00	299.00	277.00	284.00	264.00	225.00	259.00	252.00	273.00	284.00	265.00	247.00	289.00	310.00	48.00	115.00	88.00
C:\Users\fdematheis\Desktop\Neuer Ordner\_457 I___1_37_PMX_0_3#13#2014_A_ 3B_3.oka	3/13/2014 1:47:03 PM	3-B	PM01				457 I		46.50	150.00	284.00	289.00	300.00	296.00	282.00	303.00	300.00	286.00	293.00	288.00	287.00	289.00	270.00	285.00	291.00	312.00	305.00	279.00	276.00	277.00	235.00	249.00	276.00	299.00	277.00	285.00	262.00	225.00	259.00	253.00	276.00	285.00	266.00	246.00	289.00	309.00	45.00	113.00	86.00
C:\Users\fdematheis\Desktop\Neuer Ordner\_457 I___1_37_PMX_0_3#13#2014_A_ 3B_3.oka	3/13/2014 1:47:03 PM	3-B	PM01				457 I		46.75	149.00	283.00	288.00	299.00	296.00	281.00	303.00	299.00	286.00	291.00	286.00	287.00	290.00	268.00	286.00	291.00	311.00	305.00	278.00	276.00	276.00	234.00	247.00	273.00	300.00	276.00	286.00	262.00	224.00	257.00	252.00	273.00	283.00	265.00	244.00	285.00	309.00	47.00	114.00	86.00
C:\Users\fdematheis\Desktop\Neuer Ordner\_457 I___1_37_PMX_0_3#13#2014_A_ 3B_3.oka	3/13/2014 1:47:03 PM	3-B	PM01				457 I		47.00	149.00	284.00	287.00	299.00	297.00	283.00	305.00	299.00	287.00	292.00	288.00	289.00	288.00	269.00	284.00	291.00	312.00	305.00	281.00	278.00	277.00	236.00	248.00	275.00	298.00	277.00	285.00	262.00	225.00	258.00	253.00	274.00	284.00	265.00	247.00	289.00	308.00	48.00	111.00	86.00
C:\Users\fdematheis\Desktop\Neuer Ordner\_457 I___1_37_PMX_0_3#13#2014_A_ 3B_3.oka	3/13/2014 1:47:03 PM	3-B	PM01				457 I		47.25	149.00	283.00	287.00	298.00	297.00	279.00	303.00	299.00	286.00	290.00	286.00	287.00	286.00	267.00	283.00	290.00	311.00	304.00	277.00	274.00	275.00	234.00	246.00	272.00	297.00	276.00	282.00	262.00	224.00	257.00	253.00	273.00	283.00	264.00	242.00	286.00	309.00	46.00	113.00	87.00
C:\Users\fdematheis\Desktop\Neuer Ordner\_457 I___1_37_PMX_0_3#13#2014_A_ 3B_3.oka	3/13/2014 1:47:03 PM	3-B	PM01				457 I		47.50	150.00	285.00	291.00	300.00	298.00	282.00	305.00	300.00	289.00	296.00	289.00	289.00	289.00	269.00	287.00	294.00	311.00	304.00	282.00	281.00	280.00	241.00	253.00	277.00	298.00	278.00	286.00	262.00	228.00	260.00	252.00	276.00	286.00	268.00	249.00	291.00	308.00	47.00	113.00	86.00
C:\Users\fdematheis\Desktop\Neuer Ordner\_457 I___1_37_PMX_0_3#13#2014_A_ 3B_3.oka	3/13/2014 1:47:03 PM	3-B	PM01				457 I		47.75	150.00	285.00	290.00	298.00	297.00	282.00	304.00	299.00	289.00	291.00	287.00	287.00	289.00	270.00	286.00	293.00	312.00	303.00	279.00	277.00	276.00	235.00	247.00	272.00	301.00	278.00	287.00	262.00	225.00	259.00	254.00	275.00	285.00	267.00	245.00	287.00	309.00	49.00	115.00	86.00
[truncated: 56 more columns]
