# Supplementary material for: Identifying Multiple Potential Metabolic Cycles in Time-Series from Biolog Experiments
Source: PLoS One. 2016 Sep 27;11(9):e0162276. doi: 10.1371/journal.pone.0162276 (PMC5038949; doi:10.1371/journal.pone.0162276)
Supplement: S1 File — Biolog metabolic signals from E. coli IMT17887, PCV17887 and T17887 tested on plate PM1. Three biological replicates per strain. (ZIP) [file pone.0162276.s001.zip › data/_573III___1_37_PMX_0_3#13#2014_A_ 6A_8.csv]

Data File	Setup Time	Position	Plate Type	Strain Type	Sample Number	Strain Name	Strain Number	Other	Hour	A01	A02	A03	A04	A05	A06	A07	A08	A09	A10	A11	A12	B01	B02	B03	B04	B05	B06	B07	B08	B09	B10	B11	B12	C01	C02	C03	C04	C05	C06	C07	C08	C09	C10	C11	C12	D01	D02	D03	D04
C:\Users\fdematheis\Desktop\Neuer Ordner\_573III___1_37_PMX_0_3#13#2014_A_ 6A_8.oka	3/13/2014 1:47:03 PM	6-A	PM01				573III		0.00	28.00	21.00	11.00	11.00	11.00	11.00	12.00	11.00	14.00	11.00	21.00	25.00	18.00	11.00	11.00	11.00	11.00	11.00	11.00	12.00	11.00	11.00	14.00	20.00	19.00	11.00	11.00	17.00	11.00	11.00	11.00	11.00	11.00	11.00	18.00	21.00	18.00	11.00	11.00	11.00
C:\Users\fdematheis\Desktop\Neuer Ordner\_573III___1_37_PMX_0_3#13#2014_A_ 6A_8.oka	3/13/2014 1:47:03 PM	6-A	PM01				573III		0.25	19.00	20.00	11.00	11.00	11.00	11.00	11.00	11.00	13.00	11.00	20.00	28.00	15.00	11.00	11.00	11.00	11.00	11.00	11.00	13.00	11.00	11.00	16.00	21.00	16.00	11.00	11.00	17.00	11.00	11.00	11.00	11.00	11.00	11.00	18.00	23.00	14.00	11.00	11.00	11.00
C:\Users\fdematheis\Desktop\Neuer Ordner\_573III___1_37_PMX_0_3#13#2014_A_ 6A_8.oka	3/13/2014 1:47:03 PM	6-A	PM01				573III		0.50	21.00	22.00	11.00	12.00	11.00	11.00	13.00	12.00	16.00	14.00	24.00	32.00	17.00	11.00	11.00	11.00	11.00	11.00	11.00	12.00	12.00	11.00	20.00	24.00	16.00	11.00	11.00	18.00	11.00	11.00	11.00	11.00	11.00	12.00	23.00	28.00	16.00	11.00	11.00	11.00
C:\Users\fdematheis\Desktop\Neuer Ordner\_573III___1_37_PMX_0_3#13#2014_A_ 6A_8.oka	3/13/2014 1:47:03 PM	6-A	PM01				573III		0.75	25.00	22.00	12.00	14.00	12.00	12.00	14.00	12.00	18.00	16.00	28.00	33.00	18.00	12.00	11.00	11.00	11.00	11.00	11.00	15.00	14.00	14.00	25.00	27.00	22.00	11.00	11.00	21.00	11.00	11.00	11.00	11.00	14.00	11.00	22.00	29.00	17.00	11.00	11.00	11.00
C:\Users\fdematheis\Desktop\Neuer Ordner\_573III___1_37_PMX_0_3#13#2014_A_ 6A_8.oka	3/13/2014 1:47:03 PM	6-A	PM01				573III		1.00	28.00	25.00	16.00	15.00	16.00	14.00	17.00	15.00	24.00	19.00	30.00	37.00	19.00	13.00	11.00	11.00	11.00	11.00	16.00	18.00	23.00	18.00	25.00	29.00	22.00	13.00	11.00	20.00	11.00	11.00	11.00	11.00	15.00	15.00	26.00	35.00	20.00	11.00	11.00	11.00
C:\Users\fdematheis\Desktop\Neuer Ordner\_573III___1_37_PMX_0_3#13#2014_A_ 6A_8.oka	3/13/2014 1:47:03 PM	6-A	PM01				573III		1.25	48.00	32.00	25.00	32.00	35.00	38.00	31.00	35.00	41.00	34.00	40.00	53.00	34.00	38.00	29.00	21.00	15.00	12.00	39.00	25.00	45.00	33.00	36.00	46.00	31.00	23.00	22.00	27.00	26.00	14.00	17.00	27.00	22.00	33.00	39.00	44.00	31.00	18.00	17.00	24.00
C:\Users\fdematheis\Desktop\Neuer Ordner\_573III___1_37_PMX_0_3#13#2014_A_ 6A_8.oka	3/13/2014 1:47:03 PM	6-A	PM01				573III		1.50	58.00	39.00	32.00	42.00	49.00	57.00	46.00	44.00	54.00	44.00	50.00	62.00	43.00	52.00	49.00	33.00	22.00	20.00	59.00	36.00	63.00	47.00	45.00	58.00	40.00	39.00	41.00	32.00	34.00	31.00	29.00	47.00	28.00	49.00	52.00	52.00	46.00	28.00	28.00	35.00
C:\Users\fdematheis\Desktop\Neuer Ordner\_573III___1_37_PMX_0_3#13#2014_A_ 6A_8.oka	3/13/2014 1:47:03 PM	6-A	PM01				573III		1.75	59.00	43.00	34.00	48.00	57.00	68.00	57.00	52.00	61.00	48.00	56.00	66.00	49.00	62.00	60.00	38.00	25.00	24.00	73.00	43.00	73.00	55.00	48.00	64.00	43.00	44.00	54.00	40.00	40.00	42.00	31.00	55.00	32.00	59.00	55.00	60.00	53.00	27.00	33.00	38.00
C:\Users\fdematheis\Desktop\Neuer Ordner\_573III___1_37_PMX_0_3#13#2014_A_ 6A_8.oka	3/13/2014 1:47:03 PM	6-A	PM01				573III		2.00	64.00	47.00	42.00	56.00	68.00	82.00	65.00	61.00	67.00	56.00	61.00	73.00	57.00	71.00	74.00	45.00	31.00	28.00	86.00	53.00	84.00	65.00	53.00	73.00	46.00	50.00	66.00	48.00	45.00	53.00	39.00	67.00	37.00	70.00	62.00	71.00	62.00	31.00	40.00	42.00
C:\Users\fdematheis\Desktop\Neuer Ordner\_573III___1_37_PMX_0_3#13#2014_A_ 6A_8.oka	3/13/2014 1:47:03 PM	6-A	PM01				573III		2.25	61.00	52.00	43.00	57.00	72.00	88.00	71.00	67.00	74.00	58.00	65.00	70.00	60.00	77.00	85.00	47.00	34.00	32.00	97.00	60.00	93.00	70.00	53.00	75.00	49.00	51.00	69.00	52.00	46.00	59.00	41.00	69.00	38.00	75.00	58.00	75.00	68.00	28.00	38.00	39.00
C:\Users\fdematheis\Desktop\Neuer Ordner\_573III___1_37_PMX_0_3#13#2014_A_ 6A_8.oka	3/13/2014 1:47:03 PM	6-A	PM01				573III		2.50	66.00	58.00	54.00	66.00	81.00	104.00	81.00	75.00	80.00	65.00	74.00	72.00	71.00	87.00	98.00	54.00	44.00	37.00	114.00	68.00	107.00	77.00	61.00	76.00	57.00	58.00	79.00	62.00	52.00	66.00	48.00	78.00	46.00	83.00	61.00	84.00	78.00	33.00	41.00	39.00
C:\Users\fdematheis\Desktop\Neuer Ordner\_573III___1_37_PMX_0_3#13#2014_A_ 6A_8.oka	3/13/2014 1:47:03 PM	6-A	PM01				573III		2.75	59.00	61.00	57.00	70.00	89.00	113.00	88.00	80.00	84.00	72.00	79.00	74.00	71.00	95.00	111.00	60.00	50.00	43.00	125.00	74.00	117.00	80.00	66.00	81.00	61.00	61.00	86.00	67.00	49.00	68.00	54.00	83.00	51.00	91.00	62.00	95.00	82.00	33.00	41.00	38.00
C:\Users\fdematheis\Desktop\Neuer Ordner\_573III___1_37_PMX_0_3#13#2014_A_ 6A_8.oka	3/13/2014 1:47:03 PM	6-A	PM01				573III		3.00	61.00	66.00	60.00	76.00	97.00	124.00	94.00	88.00	90.00	80.00	85.00	75.00	75.00	102.00	123.00	66.00	58.00	48.00	137.00	81.00	124.00	85.00	72.00	84.00	69.00	67.00	95.00	76.00	53.00	72.00	59.00	92.00	55.00	99.00	61.00	102.00	86.00	33.00	41.00	39.00
C:\Users\fdematheis\Desktop\Neuer Ordner\_573III___1_37_PMX_0_3#13#2014_A_ 6A_8.oka	3/13/2014 1:47:03 PM	6-A	PM01				573III		3.25	66.00	72.00	67.00	81.00	102.00	134.00	100.00	92.00	95.00	85.00	89.00	73.00	92.00	108.00	134.00	71.00	60.00	53.00	147.00	89.00	133.00	84.00	75.00	81.00	74.00	73.00	103.00	85.00	50.00	72.00	67.00	95.00	60.00	104.00	60.00	102.00	90.00	34.00	44.00	39.00
C:\Users\fdematheis\Desktop\Neuer Ordner\_573III___1_37_PMX_0_3#13#2014_A_ 6A_8.oka	3/13/2014 1:47:03 PM	6-A	PM01				573III		3.50	63.00	67.00	71.00	90.00	108.00	140.00	105.00	96.00	96.00	91.00	89.00	76.00	103.00	113.00	142.00	74.00	61.00	55.00	156.00	94.00	145.00	87.00	81.00	82.00	78.00	75.00	105.00	90.00	52.00	74.00	71.00	100.00	64.00	113.00	63.00	110.00	91.00	34.00	42.00	38.00
C:\Users\fdematheis\Desktop\Neuer Ordner\_573III___1_37_PMX_0_3#13#2014_A_ 6A_8.oka	3/13/2014 1:47:03 PM	6-A	PM01				573III		3.75	64.00	82.00	79.00	97.00	122.00	154.00	114.00	100.00	103.00	99.00	96.00	82.00	117.00	123.00	159.00	82.00	76.00	61.00	170.00	105.00	156.00	93.00	88.00	88.00	97.00	84.00	117.00	102.00	58.00	83.00	80.00	112.00	71.00	123.00	66.00	117.00	103.00	40.00	49.00	42.00
C:\Users\fdematheis\Desktop\Neuer Ordner\_573III___1_37_PMX_0_3#13#2014_A_ 6A_8.oka	3/13/2014 1:47:03 PM	6-A	PM01				573III		4.00	66.00	85.00	82.00	99.00	129.00	155.00	120.00	100.00	103.00	99.00	97.00	73.00	121.00	125.00	166.00	86.00	80.00	66.00	176.00	108.00	161.00	92.00	90.00	85.00	142.00	90.00	122.00	107.00	55.00	80.00	82.00	113.00	70.00	126.00	63.00	121.00	108.00	37.00	47.00	43.00
C:\Users\fdematheis\Desktop\Neuer Ordner\_573III___1_37_PMX_0_3#13#2014_A_ 6A_8.oka	3/13/2014 1:47:03 PM	6-A	PM01				573III		4.25	67.00	92.00	91.00	98.00	136.00	162.00	124.00	99.00	109.00	105.00	106.00	74.00	134.00	126.00	179.00	93.00	90.00	71.00	185.00	117.00	172.00	98.00	96.00	86.00	172.00	97.00	130.00	109.00	57.00	86.00	85.00	119.00	75.00	130.00	66.00	128.00	117.00	40.00	49.00	44.00
C:\Users\fdematheis\Desktop\Neuer Ordner\_573III___1_37_PMX_0_3#13#2014_A_ 6A_8.oka	3/13/2014 1:47:03 PM	6-A	PM01				573III		4.50	66.00	95.00	91.00	114.00	143.00	158.00	131.00	96.00	113.00	107.00	109.00	75.00	153.00	142.00	186.00	101.00	133.00	72.00	191.00	120.00	181.00	95.00	100.00	85.00	191.00	100.00	136.00	117.00	56.00	88.00	93.00	123.00	78.00	136.00	65.00	135.00	123.00	39.00	49.00	44.00
C:\Users\fdematheis\Desktop\Neuer Ordner\_573III___1_37_PMX_0_3#13#2014_A_ 6A_8.oka	3/13/2014 1:47:03 PM	6-A	PM01				573III		4.75	67.00	96.00	99.00	120.00	149.00	154.00	142.00	98.00	118.00	111.00	111.00	74.00	167.00	149.00	194.00	104.00	174.00	86.00	201.00	127.00	186.00	94.00	102.00	85.00	202.00	103.00	140.00	126.00	57.00	85.00	94.00	128.00	80.00	138.00	62.00	142.00	131.00	38.00	48.00	43.00
C:\Users\fdematheis\Desktop\Neuer Ordner\_573III___1_37_PMX_0_3#13#2014_A_ 6A_8.oka	3/13/2014 1:47:03 PM	6-A	PM01				573III		5.00	69.00	102.00	102.00	130.00	158.00	172.00	148.00	100.00	124.00	116.00	113.00	71.00	182.00	156.00	202.00	109.00	192.00	126.00	203.00	134.00	190.00	95.00	105.00	83.00	217.00	112.00	146.00	132.00	58.00	89.00	98.00	133.00	83.00	145.00	63.00	149.00	141.00	39.00	51.00	43.00
C:\Users\fdematheis\Desktop\Neuer Ordner\_573III___1_37_PMX_0_3#13#2014_A_ 6A_8.oka	3/13/2014 1:47:03 PM	6-A	PM01				573III		5.25	76.00	111.00	107.00	141.00	171.00	188.00	162.00	107.00	137.00	123.00	125.00	80.00	194.00	164.00	212.00	119.00	207.00	159.00	214.00	147.00	205.00	100.00	112.00	90.00	227.00	120.00	157.00	145.00	62.00	91.00	108.00	141.00	88.00	155.00	67.00	160.00	150.00	39.00	52.00	45.00
C:\Users\fdematheis\Desktop\Neuer Ordner\_573III___1_37_PMX_0_3#13#2014_A_ 6A_8.oka	3/13/2014 1:47:03 PM	6-A	PM01				573III		5.50	69.00	109.00	108.00	147.00	174.00	194.00	166.00	107.00	137.00	127.00	128.00	80.00	201.00	168.00	216.00	122.00	214.00	172.00	217.00	153.00	208.00	100.00	117.00	92.00	231.00	122.00	164.00	146.00	62.00	92.00	110.00	148.00	90.00	162.00	70.00	168.00	158.00	38.00	52.00	42.00
C:\Users\fdematheis\Desktop\Neuer Ordner\_573III___1_37_PMX_0_3#13#2014_A_ 6A_8.oka	3/13/2014 1:47:03 PM	6-A	PM01				573III		5.75	69.00	115.00	110.00	154.00	180.00	198.00	174.00	108.00	142.00	131.00	129.00	80.00	208.00	173.00	217.00	125.00	226.00	191.00	221.00	163.00	212.00	100.00	116.00	91.00	238.00	126.00	171.00	152.00	62.00	94.00	112.00	152.00	92.00	166.00	69.00	173.00	167.00	39.00	52.00	43.00
C:\Users\fdematheis\Desktop\Neuer Ordner\_573III___1_37_PMX_0_3#13#2014_A_ 6A_8.oka	3/13/2014 1:47:03 PM	6-A	PM01				573III		6.00	74.00	122.00	115.00	164.00	190.00	207.00	182.00	113.00	150.00	137.00	136.00	85.00	216.00	180.00	224.00	131.00	239.00	203.00	227.00	179.00	220.00	106.00	123.00	95.00	245.00	136.00	179.00	160.00	67.00	103.00	118.00	156.00	97.00	172.00	72.00	182.00	175.00	42.00	54.00	47.00
C:\Users\fdematheis\Desktop\Neuer Ordner\_573III___1_37_PMX_0_3#13#2014_A_ 6A_8.oka	3/13/2014 1:47:03 PM	6-A	PM01				573III		6.25	71.00	123.00	113.00	169.00	191.00	210.00	188.00	110.00	151.00	135.00	136.00	81.00	222.00	181.00	225.00	134.00	240.00	210.00	229.00	150.00	220.00	100.00	123.00	91.00	247.00	135.00	184.00	163.00	65.00	102.00	118.00	158.00	96.00	174.00	71.00	182.00	179.00	43.00	51.00	42.00
C:\Users\fdematheis\Desktop\Neuer Ordner\_573III___1_37_PMX_0_3#13#2014_A_ 6A_8.oka	3/13/2014 1:47:03 PM	6-A	PM01				573III		6.50	73.00	131.00	116.00	175.00	198.00	215.00	194.00	111.00	157.00	138.00	137.00	80.00	226.00	187.00	229.00	137.00	247.00	217.00	236.00	156.00	224.00	100.00	124.00	91.00	252.00	140.00	190.00	167.00	66.00	106.00	121.00	160.00	97.00	179.00	72.00	186.00	185.00	41.00	51.00	42.00
C:\Users\fdematheis\Desktop\Neuer Ordner\_573III___1_37_PMX_0_3#13#2014_A_ 6A_8.oka	3/13/2014 1:47:03 PM	6-A	PM01				573III		6.75	74.00	136.00	119.00	183.00	204.00	221.00	202.00	114.00	163.00	144.00	142.00	89.00	233.00	190.00	232.00	139.00	252.00	226.00	240.00	160.00	232.00	105.00	126.00	98.00	256.00	144.00	195.00	173.00	69.00	115.00	124.00	165.00	103.00	182.00	77.00	195.00	193.00	43.00	54.00	42.00
C:\Users\fdematheis\Desktop\Neuer Ordner\_573III___1_37_PMX_0_3#13#2014_A_ 6A_8.oka	3/13/2014 1:47:03 PM	6-A	PM01				573III		7.00	74.00	140.00	121.00	188.00	207.00	225.00	206.00	113.00	166.00	143.00	144.00	83.00	236.00	192.00	235.00	142.00	252.00	229.00	242.00	164.00	232.00	104.00	127.00	96.00	258.00	147.00	199.00	176.00	70.00	118.00	125.00	168.00	101.00	185.00	78.00	196.00	199.00	46.00	53.00	44.00
C:\Users\fdematheis\Desktop\Neuer Ordner\_573III___1_37_PMX_0_3#13#2014_A_ 6A_8.oka	3/13/2014 1:47:03 PM	6-A	PM01				573III		7.25	74.00	144.00	124.00	199.00	211.00	228.00	209.00	112.00	169.00	141.00	142.00	83.00	239.00	195.00	237.00	141.00	255.00	235.00	245.00	165.00	234.00	103.00	127.00	93.00	260.00	148.00	202.00	179.00	71.00	118.00	125.00	169.00	101.00	187.00	75.00	199.00	200.00	44.00	49.00	42.00
C:\Users\fdematheis\Desktop\Neuer Ordner\_573III___1_37_PMX_0_3#13#2014_A_ 6A_8.oka	3/13/2014 1:47:03 PM	6-A	PM01				573III		7.50	73.00	152.00	123.00	217.00	217.00	234.00	215.00	117.00	173.00	145.00	146.00	90.00	245.00	200.00	245.00	147.00	262.00	240.00	249.00	173.00	239.00	110.00	130.00	99.00	264.00	153.00	206.00	183.00	76.00	127.00	129.00	175.00	105.00	191.00	74.00	206.00	208.00	47.00	52.00	45.00
C:\Users\fdematheis\Desktop\Neuer Ordner\_573III___1_37_PMX_0_3#13#2014_A_ 6A_8.oka	3/13/2014 1:47:03 PM	6-A	PM01				573III		7.75	70.00	154.00	123.00	229.00	219.00	235.00	218.00	116.00	177.00	146.00	147.00	91.00	247.00	202.00	248.00	149.00	263.00	243.00	252.00	175.00	240.00	109.00	133.00	96.00	265.00	156.00	207.00	185.00	77.00	129.00	127.00	176.00	106.00	192.00	73.00	207.00	211.00	45.00	53.00	44.00
C:\Users\fdematheis\Desktop\Neuer Ordner\_573III___1_37_PMX_0_3#13#2014_A_ 6A_8.oka	3/13/2014 1:47:03 PM	6-A	PM01				573III		8.00	70.00	158.00	123.00	241.00	223.00	238.00	222.00	118.00	181.00	144.00	145.00	93.00	249.00	203.00	246.00	148.00	264.00	247.00	253.00	181.00	244.00	108.00	131.00	99.00	264.00	158.00	211.00	186.00	78.00	133.00	129.00	179.00	107.00	194.00	75.00	210.00	213.00	43.00	49.00	41.00
C:\Users\fdematheis\Desktop\Neuer Ordner\_573III___1_37_PMX_0_3#13#2014_A_ 6A_8.oka	3/13/2014 1:47:03 PM	6-A	PM01				573III		8.25	75.00	166.00	127.00	248.00	230.00	243.00	226.00	123.00	186.00	150.00	149.00	100.00	251.00	208.00	250.00	155.00	268.00	249.00	256.00	185.00	247.00	110.00	137.00	103.00	267.00	164.00	215.00	190.00	82.00	142.00	133.00	185.00	111.00	198.00	78.00	216.00	217.00	47.00	53.00	46.00
C:\Users\fdematheis\Desktop\Neuer Ordner\_573III___1_37_PMX_0_3#13#2014_A_ 6A_8.oka	3/13/2014 1:47:03 PM	6-A	PM01				573III		8.50	74.00	169.00	125.00	254.00	232.00	244.00	230.00	123.00	186.00	149.00	150.00	103.00	255.00	211.00	250.00	155.00	270.00	254.00	258.00	187.00	249.00	111.00	135.00	100.00	270.00	165.00	219.00	190.00	83.00	144.00	133.00	186.00	111.00	200.00	77.00	217.00	221.00	46.00	55.00	46.00
C:\Users\fdematheis\Desktop\Neuer Ordner\_573III___1_37_PMX_0_3#13#2014_A_ 6A_8.oka	3/13/2014 1:47:03 PM	6-A	PM01				573III		8.75	76.00	177.00	126.00	257.00	233.00	246.00	232.00	119.00	190.00	147.00	148.00	102.00	257.00	212.00	251.00	157.00	271.00	254.00	259.00	191.00	248.00	110.00	135.00	100.00	270.00	166.00	223.00	192.00	83.00	146.00	133.00	188.00	109.00	201.00	73.00	218.00	221.00	45.00	51.00	43.00
C:\Users\fdematheis\Desktop\Neuer Ordner\_573III___1_37_PMX_0_3#13#2014_A_ 6A_8.oka	3/13/2014 1:47:03 PM	6-A	PM01				573III		9.00	73.00	180.00	126.00	261.00	237.00	246.00	234.00	119.00	190.00	148.00	149.00	109.00	259.00	216.00	254.00	160.00	271.00	258.00	259.00	195.00	252.00	110.00	138.00	98.00	272.00	172.00	224.00	195.00	86.00	150.00	134.00	190.00	113.00	202.00	71.00	218.00	226.00	45.00	53.00	46.00
C:\Users\fdematheis\Desktop\Neuer Ordner\_573III___1_37_PMX_0_3#13#2014_A_ 6A_8.oka	3/13/2014 1:47:03 PM	6-A	PM01				573III		9.25	74.00	185.00	129.00	264.00	242.00	250.00	241.00	126.00	199.00	153.00	153.00	127.00	261.00	221.00	256.00	163.00	275.00	261.00	262.00	200.00	257.00	117.00	145.00	104.00	274.00	177.00	229.00	196.00	90.00	156.00	139.00	195.00	114.00	204.00	79.00	227.00	229.00	51.00	56.00	47.00
C:\Users\fdematheis\Desktop\Neuer Ordner\_573III___1_37_PMX_0_3#13#2014_A_ 6A_8.oka	3/13/2014 1:47:03 PM	6-A	PM01				573III		9.50	81.00	192.00	131.00	265.00	244.00	251.00	243.00	124.00	200.00	150.00	150.00	131.00	262.00	223.00	256.00	165.00	277.00	263.00	263.00	205.00	255.00	113.00	140.00	101.00	275.00	179.00	231.00	198.00	90.00	161.00	139.00	195.00	116.00	207.00	74.00	224.00	232.00	50.00	55.00	49.00
C:\Users\fdematheis\Desktop\Neuer Ordner\_573III___1_37_PMX_0_3#13#2014_A_ 6A_8.oka	3/13/2014 1:47:03 PM	6-A	PM01				573III		9.75	77.00	193.00	128.00	268.00	245.00	253.00	246.00	121.00	201.00	151.00	151.00	143.00	264.00	224.00	256.00	167.00	277.00	263.00	262.00	202.00	256.00	114.00	142.00	101.00	274.00	183.00	231.00	198.00	92.00	162.00	138.00	198.00	116.00	210.00	75.00	227.00	232.00	49.00	54.00	45.00
C:\Users\fdematheis\Desktop\Neuer Ordner\_573III___1_37_PMX_0_3#13#2014_A_ 6A_8.oka	3/13/2014 1:47:03 PM	6-A	PM01				573III		10.00	80.00	197.00	128.00	272.00	247.00	256.00	246.00	123.00	204.00	151.00	151.00	153.00	265.00	227.00	258.00	169.00	276.00	266.00	265.00	205.00	258.00	112.00	145.00	100.00	274.00	187.00	236.00	199.00	93.00	166.00	141.00	201.00	115.00	211.00	76.00	227.00	235.00	50.00	54.00	47.00
C:\Users\fdematheis\Desktop\Neuer Ordner\_573III___1_37_PMX_0_3#13#2014_A_ 6A_8.oka	3/13/2014 1:47:03 PM	6-A	PM01				573III		10.25	74.00	199.00	131.00	273.00	251.00	258.00	249.00	130.00	205.00	155.00	154.00	169.00	267.00	228.00	259.00	172.00	279.00	269.00	267.00	210.00	259.00	115.00	148.00	104.00	275.00	190.00	237.00	202.00	98.00	173.00	144.00	202.00	120.00	214.00	86.00	231.00	235.00	49.00	54.00	47.00
C:\Users\fdematheis\Desktop\Neuer Ordner\_573III___1_37_PMX_0_3#13#2014_A_ 6A_8.oka	3/13/2014 1:47:03 PM	6-A	PM01				573III		10.50	77.00	205.00	134.00	276.00	254.00	259.00	254.00	133.00	208.00	156.00	154.00	176.00	267.00	232.00	262.00	176.00	283.00	271.00	268.00	215.00	262.00	118.00	151.00	104.00	278.00	197.00	239.00	206.00	102.00	176.00	145.00	206.00	122.00	215.00	89.00	235.00	238.00	50.00	58.00	50.00
C:\Users\fdematheis\Desktop\Neuer Ordner\_573III___1_37_PMX_0_3#13#2014_A_ 6A_8.oka	3/13/2014 1:47:03 PM	6-A	PM01				573III		10.75	78.00	208.00	130.00	278.00	255.00	261.00	254.00	133.00	212.00	155.00	155.00	186.00	269.00	231.00	260.00	176.00	283.00	274.00	271.00	218.00	262.00	119.00	152.00	105.00	277.00	201.00	242.00	207.00	104.00	179.00	145.00	208.00	120.00	215.00	96.00	236.00	239.00	52.00	53.00	49.00
C:\Users\fdematheis\Desktop\Neuer Ordner\_573III___1_37_PMX_0_3#13#2014_A_ 6A_8.oka	3/13/2014 1:47:03 PM	6-A	PM01				573III		11.00	79.00	211.00	134.00	280.00	256.00	261.00	255.00	129.00	211.00	153.00	153.00	192.00	271.00	234.00	261.00	180.00	284.00	275.00	270.00	216.00	263.00	117.00	153.00	104.00	277.00	202.00	242.00	208.00	106.00	177.00	144.00	208.00	121.00	217.00	91.00	237.00	242.00	51.00	56.00	50.00
C:\Users\fdematheis\Desktop\Neuer Ordner\_573III___1_37_PMX_0_3#13#2014_A_ 6A_8.oka	3/13/2014 1:47:03 PM	6-A	PM01				573III		11.25	77.00	213.00	133.00	283.00	258.00	263.00	256.00	134.00	213.00	156.00	154.00	200.00	271.00	235.00	264.00	184.00	286.00	276.00	272.00	223.00	264.00	117.00	156.00	105.00	280.00	206.00	245.00	211.00	108.00	185.00	147.00	211.00	123.00	217.00	102.00	239.00	243.00	50.00	55.00	49.00
C:\Users\fdematheis\Desktop\Neuer Ordner\_573III___1_37_PMX_0_3#13#2014_A_ 6A_8.oka	3/13/2014 1:47:03 PM	6-A	PM01				573III		11.50	81.00	219.00	135.00	282.00	262.00	265.00	262.00	136.00	218.00	157.00	158.00	207.00	273.00	239.00	263.00	186.00	287.00	279.00	273.00	226.00	267.00	120.00	158.00	108.00	280.00	211.00	248.00	214.00	113.00	189.00	151.00	214.00	128.00	222.00	109.00	245.00	244.00	52.00	57.00	50.00
C:\Users\fdematheis\Desktop\Neuer Ordner\_573III___1_37_PMX_0_3#13#2014_A_ 6A_8.oka	3/13/2014 1:47:03 PM	6-A	PM01				573III		11.75	85.00	222.00	138.00	284.00	265.00	266.00	262.00	135.00	220.00	157.00	159.00	211.00	273.00	242.00	263.00	188.00	288.00	281.00	274.00	228.00	265.00	119.00	160.00	105.00	281.00	215.00	251.00	217.00	117.00	192.00	154.00	216.00	127.00	224.00	107.00	250.00	248.00	53.00	60.00	53.00
C:\Users\fdematheis\Desktop\Neuer Ordner\_573III___1_37_PMX_0_3#13#2014_A_ 6A_8.oka	3/13/2014 1:47:03 PM	6-A	PM01				573III		12.00	74.00	220.00	134.00	284.00	262.00	264.00	261.00	135.00	218.00	157.00	158.00	216.00	275.00	240.00	262.00	188.00	287.00	280.00	274.00	228.00	266.00	118.00	159.00	108.00	279.00	214.00	250.00	217.00	116.00	192.00	151.00	216.00	129.00	224.00	120.00	255.00	246.00	52.00	53.00	51.00
C:\Users\fdematheis\Desktop\Neuer Ordner\_573III___1_37_PMX_0_3#13#2014_A_ 6A_8.oka	3/13/2014 1:47:03 PM	6-A	PM01				573III		12.25	85.00	228.00	140.00	287.00	268.00	268.00	266.00	143.00	223.00	163.00	160.00	222.00	277.00	244.00	265.00	194.00	292.00	284.00	275.00	234.00	270.00	122.00	165.00	108.00	284.00	219.00	254.00	223.00	124.00	200.00	156.00	221.00	130.00	227.00	129.00	261.00	252.00	55.00	59.00	55.00
C:\Users\fdematheis\Desktop\Neuer Ordner\_573III___1_37_PMX_0_3#13#2014_A_ 6A_8.oka	3/13/2014 1:47:03 PM	6-A	PM01				573III		12.50	78.00	226.00	137.00	287.00	269.00	270.00	268.00	143.00	223.00	161.00	161.00	228.00	278.00	243.00	262.00	194.00	290.00	284.00	275.00	235.00	270.00	124.00	165.00	111.00	279.00	222.00	253.00	223.00	125.00	200.00	156.00	221.00	132.00	228.00	138.00	263.00	250.00	55.00	58.00	54.00
C:\Users\fdematheis\Desktop\Neuer Ordner\_573III___1_37_PMX_0_3#13#2014_A_ 6A_8.oka	3/13/2014 1:47:03 PM	6-A	PM01				573III		12.75	78.00	227.00	139.00	288.00	269.00	268.00	268.00	141.00	225.00	160.00	159.00	231.00	277.00	244.00	259.00	196.00	290.00	286.00	276.00	236.00	269.00	121.00	165.00	110.00	282.00	223.00	255.00	225.00	125.00	199.00	155.00	222.00	132.00	228.00	146.00	264.00	251.00	53.00	58.00	55.00
C:\Users\fdematheis\Desktop\Neuer Ordner\_573III___1_37_PMX_0_3#13#2014_A_ 6A_8.oka	3/13/2014 1:47:03 PM	6-A	PM01				573III		13.00	82.00	229.00	138.00	289.00	272.00	268.00	269.00	132.00	226.00	159.00	162.00	231.00	277.00	244.00	260.00	197.00	291.00	286.00	277.00	237.00	269.00	121.00	166.00	111.00	281.00	225.00	256.00	226.00	129.00	201.00	157.00	222.00	135.00	230.00	142.00	266.00	252.00	54.00	56.00	57.00
C:\Users\fdematheis\Desktop\Neuer Ordner\_573III___1_37_PMX_0_3#13#2014_A_ 6A_8.oka	3/13/2014 1:47:03 PM	6-A	PM01				573III		13.25	79.00	233.00	140.00	288.00	274.00	271.00	270.00	144.00	229.00	162.00	160.00	238.00	278.00	245.00	261.00	201.00	294.00	288.00	279.00	242.00	270.00	126.00	172.00	111.00	280.00	228.00	257.00	230.00	132.00	202.00	161.00	226.00	138.00	232.00	163.00	271.00	253.00	54.00	56.00	55.00
C:\Users\fdematheis\Desktop\Neuer Ordner\_573III___1_37_PMX_0_3#13#2014_A_ 6A_8.oka	3/13/2014 1:47:03 PM	6-A	PM01				573III		13.50	80.00	234.00	140.00	290.00	276.00	274.00	271.00	146.00	231.00	163.00	163.00	241.00	280.00	247.00	261.00	204.00	295.00	289.00	278.00	242.00	271.00	124.00	173.00	110.00	282.00	228.00	258.00	232.00	135.00	206.00	161.00	227.00	138.00	232.00	170.00	273.00	255.00	55.00	60.00	57.00
C:\Users\fdematheis\Desktop\Neuer Ordner\_573III___1_37_PMX_0_3#13#2014_A_ 6A_8.oka	3/13/2014 1:47:03 PM	6-A	PM01				573III		13.75	80.00	235.00	141.00	292.00	276.00	272.00	274.00	146.00	235.00	165.00	165.00	245.00	279.00	247.00	260.00	205.00	294.00	290.00	279.00	244.00	273.00	126.00	173.00	114.00	283.00	230.00	259.00	234.00	138.00	207.00	164.00	229.00	142.00	235.00	179.00	274.00	256.00	56.00	57.00	57.00
C:\Users\fdematheis\Desktop\Neuer Ordner\_573III___1_37_PMX_0_3#13#2014_A_ 6A_8.oka	3/13/2014 1:47:03 PM	6-A	PM01				573III		14.00	83.00	238.00	142.00	292.00	277.00	272.00	275.00	140.00	234.00	162.00	165.00	246.00	280.00	248.00	260.00	208.00	295.00	291.00	279.00	246.00	271.00	123.00	176.00	113.00	283.00	234.00	261.00	237.00	143.00	208.00	166.00	229.00	144.00	236.00	176.00	274.00	258.00	56.00	60.00	58.00
C:\Users\fdematheis\Desktop\Neuer Ordner\_573III___1_37_PMX_0_3#13#2014_A_ 6A_8.oka	3/13/2014 1:47:03 PM	6-A	PM01				573III		14.25	81.00	239.00	140.00	291.00	280.00	273.00	274.00	140.00	237.00	161.00	164.00	247.00	280.00	250.00	260.00	208.00	293.00	292.00	279.00	248.00	271.00	123.00	176.00	111.00	284.00	233.00	263.00	236.00	144.00	209.00	164.00	230.00	142.00	238.00	183.00	275.00	258.00	55.00	58.00	59.00
C:\Users\fdematheis\Desktop\Neuer Ordner\_573III___1_37_PMX_0_3#13#2014_A_ 6A_8.oka	3/13/2014 1:47:03 PM	6-A	PM01				573III		14.50	83.00	240.00	142.00	291.00	282.00	274.00	275.00	139.00	235.00	162.00	166.00	250.00	280.00	248.00	261.00	211.00	294.00	292.00	278.00	247.00	271.00	123.00	177.00	113.00	282.00	235.00	264.00	238.00	145.00	211.00	166.00	231.00	144.00	237.00	185.00	277.00	259.00	54.00	58.00	60.00
C:\Users\fdematheis\Desktop\Neuer Ordner\_573III___1_37_PMX_0_3#13#2014_A_ 6A_8.oka	3/13/2014 1:47:03 PM	6-A	PM01				573III		14.75	84.00	245.00	145.00	294.00	283.00	275.00	279.00	151.00	239.00	170.00	168.00	257.00	282.00	253.00	264.00	214.00	296.00	295.00	280.00	252.00	274.00	126.00	181.00	114.00	284.00	238.00	266.00	244.00	151.00	216.00	170.00	235.00	150.00	242.00	201.00	281.00	262.00	58.00	63.00	62.00
C:\Users\fdematheis\Desktop\Neuer Ordner\_573III___1_37_PMX_0_3#13#2014_A_ 6A_8.oka	3/13/2014 1:47:03 PM	6-A	PM01				573III		15.00	84.00	245.00	145.00	296.00	285.00	277.00	278.00	152.00	240.00	169.00	169.00	257.00	282.00	254.00	262.00	217.00	296.00	298.00	281.00	253.00	275.00	127.00	185.00	114.00	284.00	240.00	266.00	244.00	152.00	216.00	170.00	235.00	151.00	243.00	207.00	280.00	264.00	56.00	60.00	63.00
C:\Users\fdematheis\Desktop\Neuer Ordner\_573III___1_37_PMX_0_3#13#2014_A_ 6A_8.oka	3/13/2014 1:47:03 PM	6-A	PM01				573III		15.25	84.00	246.00	144.00	293.00	283.00	277.00	279.00	144.00	241.00	165.00	167.00	260.00	283.00	253.00	259.00	216.00	296.00	298.00	280.00	254.00	274.00	125.00	184.00	113.00	283.00	240.00	266.00	245.00	154.00	216.00	170.00	236.00	152.00	243.00	202.00	279.00	264.00	55.00	58.00	63.00
C:\Users\fdematheis\Desktop\Neuer Ordner\_573III___1_37_PMX_0_3#13#2014_A_ 6A_8.oka	3/13/2014 1:47:03 PM	6-A	PM01				573III		15.50	85.00	248.00	147.00	294.00	286.00	277.00	279.00	143.00	243.00	166.00	169.00	260.00	284.00	254.00	258.00	219.00	296.00	297.00	280.00	255.00	273.00	124.00	185.00	116.00	284.00	242.00	267.00	247.00	158.00	217.00	172.00	236.00	153.00	243.00	207.00	282.00	264.00	59.00	59.00	67.00
C:\Users\fdematheis\Desktop\Neuer Ordner\_573III___1_37_PMX_0_3#13#2014_A_ 6A_8.oka	3/13/2014 1:47:03 PM	6-A	PM01				573III		15.75	83.00	247.00	146.00	293.00	286.00	278.00	281.00	143.00	244.00	166.00	170.00	262.00	282.00	253.00	260.00	221.00	296.00	297.00	281.00	255.00	275.00	125.00	185.00	118.00	284.00	243.00	268.00	247.00	159.00	217.00	171.00	238.00	155.00	245.00	210.00	282.00	265.00	57.00	59.00	65.00
C:\Users\fdematheis\Desktop\Neuer Ordner\_573III___1_37_PMX_0_3#13#2014_A_ 6A_8.oka	3/13/2014 1:47:03 PM	6-A	PM01				573III		16.00	85.00	249.00	148.00	296.00	288.00	278.00	281.00	157.00	247.00	172.00	173.00	266.00	286.00	256.00	261.00	224.00	298.00	299.00	282.00	260.00	275.00	130.00	189.00	118.00	285.00	246.00	270.00	251.00	162.00	220.00	176.00	239.00	161.00	246.00	226.00	282.00	264.00	58.00	59.00	66.00
C:\Users\fdematheis\Desktop\Neuer Ordner\_573III___1_37_PMX_0_3#13#2014_A_ 6A_8.oka	3/13/2014 1:47:03 PM	6-A	PM01				573III		16.25	82.00	250.00	149.00	295.00	289.00	280.00	283.00	156.00	246.00	173.00	174.00	268.00	285.00	255.00	261.00	226.00	298.00	300.00	282.00	260.00	276.00	128.00	192.00	120.00	285.00	245.00	271.00	253.00	165.00	221.00	175.00	242.00	161.00	247.00	227.00	285.00	269.00	57.00	60.00	68.00
C:\Users\fdematheis\Desktop\Neuer Ordner\_573III___1_37_PMX_0_3#13#2014_A_ 6A_8.oka	3/13/2014 1:47:03 PM	6-A	PM01				573III		16.50	83.00	251.00	150.00	298.00	290.00	279.00	282.00	159.00	249.00	175.00	174.00	269.00	285.00	257.00	264.00	229.00	299.00	301.00	282.00	262.00	278.00	131.00	194.00	118.00	285.00	248.00	272.00	254.00	167.00	222.00	177.00	241.00	165.00	249.00	230.00	284.00	268.00	57.00	61.00	70.00
C:\Users\fdematheis\Desktop\Neuer Ordner\_573III___1_37_PMX_0_3#13#2014_A_ 6A_8.oka	3/13/2014 1:47:03 PM	6-A	PM01				573III		16.75	85.00	253.00	151.00	296.00	292.00	278.00	284.00	152.00	249.00	172.00	173.00	270.00	286.00	257.00	264.00	230.00	299.00	301.00	282.00	262.00	276.00	127.00	193.00	122.00	285.00	250.00	272.00	256.00	170.00	222.00	179.00	243.00	165.00	249.00	224.00	282.00	268.00	59.00	60.00	71.00
C:\Users\fdematheis\Desktop\Neuer Ordner\_573III___1_37_PMX_0_3#13#2014_A_ 6A_8.oka	3/13/2014 1:47:03 PM	6-A	PM01				573III		17.00	88.00	254.00	155.00	298.00	295.00	282.00	285.00	163.00	251.00	177.00	175.00	273.00	287.00	258.00	264.00	233.00	300.00	303.00	284.00	264.00	278.00	130.00	197.00	125.00	288.00	251.00	272.00	258.00	173.00	226.00	181.00	244.00	169.00	251.00	236.00	285.00	270.00	60.00	60.00	73.00
C:\Users\fdematheis\Desktop\Neuer Ordner\_573III___1_37_PMX_0_3#13#2014_A_ 6A_8.oka	3/13/2014 1:47:03 PM	6-A	PM01				573III		17.25	86.00	254.00	151.00	294.00	292.00	278.00	283.00	150.00	252.00	173.00	172.00	269.00	285.00	256.00	260.00	231.00	297.00	303.00	283.00	262.00	275.00	127.00	193.00	128.00	284.00	252.00	271.00	257.00	174.00	223.00	180.00	243.00	167.00	249.00	229.00	284.00	268.00	58.00	59.00	69.00
C:\Users\fdematheis\Desktop\Neuer Ordner\_573III___1_37_PMX_0_3#13#2014_A_ 6A_8.oka	3/13/2014 1:47:03 PM	6-A	PM01				573III		17.50	87.00	254.00	153.00	296.00	295.00	280.00	287.00	154.00	253.00	176.00	178.00	271.00	286.00	257.00	260.00	236.00	300.00	305.00	283.00	266.00	277.00	130.00	199.00	129.00	285.00	253.00	273.00	258.00	175.00	227.00	182.00	247.00	171.00	252.00	233.00	286.00	269.00	57.00	59.00	71.00
C:\Users\fdematheis\Desktop\Neuer Ordner\_573III___1_37_PMX_0_3#13#2014_A_ 6A_8.oka	3/13/2014 1:47:03 PM	6-A	PM01				573III		17.75	87.00	255.00	154.00	296.00	295.00	280.00	287.00	165.00	255.00	178.00	176.00	274.00	286.00	258.00	262.00	237.00	300.00	304.00	284.00	267.00	277.00	132.00	201.00	133.00	286.00	254.00	273.00	259.00	179.00	227.00	181.00	248.00	174.00	253.00	240.00	285.00	270.00	59.00	63.00	74.00
C:\Users\fdematheis\Desktop\Neuer Ordner\_573III___1_37_PMX_0_3#13#2014_A_ 6A_8.oka	3/13/2014 1:47:03 PM	6-A	PM01				573III		18.00	88.00	256.00	156.00	298.00	296.00	282.00	289.00	163.00	257.00	180.00	179.00	276.00	288.00	262.00	262.00	238.00	299.00	305.00	284.00	266.00	279.00	132.00	202.00	134.00	286.00	254.00	273.00	260.00	180.00	227.00	183.00	248.00	176.00	253.00	241.00	286.00	271.00	59.00	61.00	75.00
C:\Users\fdematheis\Desktop\Neuer Ordner\_573III___1_37_PMX_0_3#13#2014_A_ 6A_8.oka	3/13/2014 1:47:03 PM	6-A	PM01				573III		18.25	83.00	258.00	155.00	297.00	297.00	283.00	290.00	165.00	257.00	183.00	180.00	277.00	288.00	261.00	263.00	241.00	302.00	305.00	286.00	270.00	279.00	132.00	204.00	136.00	285.00	260.00	275.00	261.00	182.00	230.00	185.00	248.00	178.00	254.00	245.00	287.00	272.00	60.00	60.00	75.00
C:\Users\fdematheis\Desktop\Neuer Ordner\_573III___1_37_PMX_0_3#13#2014_A_ 6A_8.oka	3/13/2014 1:47:03 PM	6-A	PM01				573III		18.50	84.00	259.00	156.00	300.00	298.00	282.00	291.00	167.00	257.00	183.00	180.00	277.00	288.00	261.00	264.00	244.00	301.00	307.00	284.00	271.00	281.00	132.00	204.00	136.00	287.00	259.00	275.00	263.00	185.00	230.00	186.00	249.00	179.00	256.00	244.00	286.00	272.00	58.00	62.00	77.00
C:\Users\fdematheis\Desktop\Neuer Ordner\_573III___1_37_PMX_0_3#13#2014_A_ 6A_8.oka	3/13/2014 1:47:03 PM	6-A	PM01				573III		18.75	87.00	259.00	156.00	299.00	299.00	283.00	289.00	169.00	261.00	183.00	182.00	278.00	287.00	261.00	263.00	245.00	301.00	307.00	284.00	271.00	279.00	135.00	206.00	142.00	285.00	259.00	276.00	265.00	186.00	230.00	185.00	251.00	182.00	257.00	248.00	287.00	272.00	57.00	62.00	80.00
C:\Users\fdematheis\Desktop\Neuer Ordner\_573III___1_37_PMX_0_3#13#2014_A_ 6A_8.oka	3/13/2014 1:47:03 PM	6-A	PM01				573III		19.00	86.00	261.00	157.00	300.00	299.00	284.00	291.00	170.00	260.00	186.00	183.00	279.00	289.00	262.00	264.00	246.00	302.00	307.00	285.00	271.00	279.00	133.00	207.00	143.00	287.00	260.00	275.00	267.00	189.00	232.00	187.00	251.00	182.00	256.00	246.00	287.00	274.00	59.00	63.00	80.00
C:\Users\fdematheis\Desktop\Neuer Ordner\_573III___1_37_PMX_0_3#13#2014_A_ 6A_8.oka	3/13/2014 1:47:03 PM	6-A	PM01				573III		19.25	91.00	261.00	162.00	296.00	299.00	283.00	289.00	164.00	263.00	182.00	184.00	280.00	286.00	260.00	261.00	249.00	300.00	306.00	284.00	272.00	278.00	135.00	208.00	153.00	286.00	260.00	274.00	266.00	191.00	231.00	188.00	251.00	183.00	257.00	245.00	288.00	274.00	59.00	63.00	79.00
C:\Users\fdematheis\Desktop\Neuer Ordner\_573III___1_37_PMX_0_3#13#2014_A_ 6A_8.oka	3/13/2014 1:47:03 PM	6-A	PM01				573III		19.50	87.00	261.00	161.00	298.00	301.00	285.00	293.00	171.00	262.00	186.00	185.00	280.00	289.00	261.00	265.00	250.00	302.00	308.00	285.00	273.00	279.00	135.00	210.00	152.00	286.00	263.00	275.00	267.00	193.00	231.00	188.00	251.00	187.00	258.00	249.00	288.00	274.00	58.00	62.00	81.00
C:\Users\fdematheis\Desktop\Neuer Ordner\_573III___1_37_PMX_0_3#13#2014_A_ 6A_8.oka	3/13/2014 1:47:03 PM	6-A	PM01				573III		19.75	86.00	262.00	160.00	294.00	300.00	282.00	291.00	159.00	262.00	182.00	186.00	280.00	285.00	260.00	261.00	249.00	300.00	304.00	282.00	273.00	278.00	132.00	208.00	162.00	284.00	260.00	272.00	265.00	192.00	232.00	187.00	252.00	185.00	255.00	239.00	289.00	272.00	59.00	59.00	79.00
C:\Users\fdematheis\Desktop\Neuer Ordner\_573III___1_37_PMX_0_3#13#2014_A_ 6A_8.oka	3/13/2014 1:47:03 PM	6-A	PM01				573III		20.00	85.00	262.00	166.00	297.00	301.00	284.00	290.00	173.00	262.00	187.00	187.00	282.00	288.00	260.00	262.00	252.00	300.00	307.00	285.00	275.00	279.00	136.00	210.00	158.00	285.00	262.00	276.00	268.00	195.00	233.00	189.00	253.00	187.00	258.00	251.00	287.00	274.00	57.00	60.00	79.00
C:\Users\fdematheis\Desktop\Neuer Ordner\_573III___1_37_PMX_0_3#13#2014_A_ 6A_8.oka	3/13/2014 1:47:03 PM	6-A	PM01				573III		20.25	89.00	263.00	170.00	296.00	300.00	284.00	291.00	166.00	264.00	185.00	187.00	282.00	288.00	261.00	260.00	254.00	300.00	306.00	283.00	274.00	278.00	137.00	211.00	169.00	285.00	263.00	274.00	267.00	196.00	234.00	190.00	252.00	188.00	259.00	245.00	289.00	274.00	59.00	61.00	80.00
C:\Users\fdematheis\Desktop\Neuer Ordner\_573III___1_37_PMX_0_3#13#2014_A_ 6A_8.oka	3/13/2014 1:47:03 PM	6-A	PM01				573III		20.50	87.00	264.00	171.00	296.00	303.00	286.00	292.00	171.00	266.00	187.00	187.00	281.00	287.00	261.00	261.00	255.00	301.00	308.00	283.00	276.00	279.00	137.00	213.00	171.00	284.00	263.00	274.00	269.00	196.00	234.00	190.00	254.00	191.00	260.00	250.00	287.00	274.00	59.00	60.00	82.00
C:\Users\fdematheis\Desktop\Neuer Ordner\_573III___1_37_PMX_0_3#13#2014_A_ 6A_8.oka	3/13/2014 1:47:03 PM	6-A	PM01				573III		20.75	87.00	263.00	176.00	296.00	302.00	284.00	292.00	161.00	264.00	184.00	188.00	281.00	286.00	260.00	259.00	255.00	300.00	306.00	283.00	274.00	278.00	133.00	213.00	178.00	285.00	264.00	274.00	269.00	198.00	234.00	191.00	254.00	191.00	259.00	243.00	289.00	274.00	59.00	60.00	81.00
C:\Users\fdematheis\Desktop\Neuer Ordner\_573III___1_37_PMX_0_3#13#2014_A_ 6A_8.oka	3/13/2014 1:47:03 PM	6-A	PM01				573III		21.00	88.00	266.00	180.00	297.00	303.00	287.00	293.00	178.00	268.00	192.00	192.00	284.00	289.00	263.00	263.00	260.00	301.00	308.00	285.00	277.00	281.00	140.00	218.00	176.00	287.00	265.00	275.00	270.00	202.00	237.00	193.00	257.00	195.00	262.00	256.00	290.00	274.00	59.00	64.00	83.00
C:\Users\fdematheis\Desktop\Neuer Ordner\_573III___1_37_PMX_0_3#13#2014_A_ 6A_8.oka	3/13/2014 1:47:03 PM	6-A	PM01				573III		21.25	90.00	266.00	187.00	297.00	304.00	288.00	293.00	177.00	271.00	192.00	193.00	285.00	288.00	262.00	263.00	260.00	304.00	309.00	284.00	278.00	280.00	142.00	218.00	182.00	285.00	266.00	275.00	270.00	204.00	238.00	193.00	258.00	197.00	263.00	256.00	290.00	273.00	60.00	62.00	83.00
C:\Users\fdematheis\Desktop\Neuer Ordner\_573III___1_37_PMX_0_3#13#2014_A_ 6A_8.oka	3/13/2014 1:47:03 PM	6-A	PM01				573III		21.50	88.00	267.00	191.00	299.00	306.00	288.00	296.00	179.00	270.00	196.00	196.00	286.00	288.00	263.00	264.00	260.00	304.00	310.00	286.00	279.00	280.00	144.00	219.00	183.00	286.00	266.00	276.00	271.00	204.00	237.00	193.00	257.00	196.00	262.00	258.00	290.00	275.00	59.00	61.00	83.00
C:\Users\fdematheis\Desktop\Neuer Ordner\_573III___1_37_PMX_0_3#13#2014_A_ 6A_8.oka	3/13/2014 1:47:03 PM	6-A	PM01				573III		21.75	87.00	267.00	195.00	299.00	305.00	289.00	293.00	182.00	269.00	196.00	196.00	285.00	289.00	264.00	263.00	261.00	303.00	311.00	285.00	280.00	281.00	143.00	221.00	185.00	285.00	268.00	277.00	273.00	205.00	239.00	194.00	257.00	197.00	262.00	256.00	290.00	274.00	59.00	61.00	84.00
C:\Users\fdematheis\Desktop\Neuer Ordner\_573III___1_37_PMX_0_3#13#2014_A_ 6A_8.oka	3/13/2014 1:47:03 PM	6-A	PM01				573III		22.00	88.00	266.00	198.00	295.00	304.00	288.00	293.00	167.00	268.00	192.00	196.00	287.00	289.00	260.00	262.00	261.00	301.00	309.00	284.00	278.00	280.00	141.00	219.00	198.00	283.00	266.00	275.00	272.00	205.00	237.00	194.00	257.00	198.00	261.00	247.00	292.00	276.00	60.00	61.00	86.00
C:\Users\fdematheis\Desktop\Neuer Ordner\_573III___1_37_PMX_0_3#13#2014_A_ 6A_8.oka	3/13/2014 1:47:03 PM	6-A	PM01				573III		22.25	86.00	266.00	202.00	297.00	304.00	287.00	293.00	184.00	270.00	198.00	198.00	286.00	289.00	263.00	264.00	262.00	301.00	310.00	285.00	280.00	280.00	144.00	222.00	193.00	284.00	267.00	275.00	273.00	207.00	238.00	193.00	258.00	199.00	262.00	256.00	289.00	274.00	57.00	59.00	86.00
C:\Users\fdematheis\Desktop\Neuer Ordner\_573III___1_37_PMX_0_3#13#2014_A_ 6A_8.oka	3/13/2014 1:47:03 PM	6-A	PM01				573III		22.50	91.00	267.00	207.00	297.00	305.00	289.00	292.00	175.00	272.00	195.00	199.00	286.00	288.00	262.00	262.00	263.00	301.00	308.00	284.00	279.00	279.00	144.00	221.00	204.00	287.00	269.00	276.00	272.00	208.00	238.00	196.00	260.00	200.00	263.00	251.00	291.00	275.00	59.00	61.00	89.00
C:\Users\fdematheis\Desktop\Neuer Ordner\_573III___1_37_PMX_0_3#13#2014_A_ 6A_8.oka	3/13/2014 1:47:03 PM	6-A	PM01				573III		22.75	91.00	268.00	211.00	297.00	305.00	288.00	292.00	184.00	272.00	196.00	201.00	287.00	289.00	263.00	264.00	265.00	302.00	308.00	284.00	281.00	280.00	145.00	222.00	202.00	286.00	267.00	275.00	274.00	210.00	239.00	197.00	260.00	202.00	265.00	255.00	291.00	276.00	59.00	62.00	89.00
C:\Users\fdematheis\Desktop\Neuer Ordner\_573III___1_37_PMX_0_3#13#2014_A_ 6A_8.oka	3/13/2014 1:47:03 PM	6-A	PM01				573III		23.00	87.00	269.00	213.00	298.00	306.00	289.00	293.00	186.00	274.00	199.00	202.00	288.00	289.00	263.00	262.00	266.00	301.00	310.00	285.00	280.00	279.00	147.00	225.00	206.00	285.00	269.00	274.00	274.00	210.00	241.00	196.00	260.00	201.00	264.00	258.00	291.00	274.00	58.00	61.00	87.00
C:\Users\fdematheis\Desktop\Neuer Ordner\_573III___1_37_PMX_0_3#13#2014_A_ 6A_8.oka	3/13/2014 1:47:03 PM	6-A	PM01				573III		23.25	88.00	267.00	216.00	296.00	306.00	290.00	295.00	181.00	273.00	198.00	201.00	289.00	288.00	261.00	260.00	266.00	301.00	309.00	284.00	281.00	279.00	146.00	223.00	214.00	283.00	268.00	275.00	272.00	211.00	240.00	198.00	261.00	201.00	264.00	254.00	292.00	274.00	60.00	61.00	89.00
C:\Users\fdematheis\Desktop\Neuer Ordner\_573III___1_37_PMX_0_3#13#2014_A_ 6A_8.oka	3/13/2014 1:47:03 PM	6-A	PM01				573III		23.50	87.00	269.00	220.00	296.00	305.00	290.00	293.00	188.00	273.00	199.00	204.00	289.00	289.00	262.00	259.00	267.00	301.00	309.00	286.00	282.00	281.00	149.00	225.00	213.00	283.00	269.00	272.00	273.00	211.00	240.00	196.00	261.00	202.00	264.00	259.00	290.00	272.00	57.00	59.00	87.00
C:\Users\fdematheis\Desktop\Neuer Ordner\_573III___1_37_PMX_0_3#13#2014_A_ 6A_8.oka	3/13/2014 1:47:03 PM	6-A	PM01				573III		23.75	88.00	270.00	224.00	296.00	307.00	290.00	294.00	183.00	274.00	199.00	204.00	287.00	287.00	261.00	261.00	267.00	300.00	309.00	285.00	283.00	281.00	150.00	225.00	221.00	284.00	268.00	276.00	273.00	214.00	242.00	198.00	262.00	203.00	264.00	257.00	293.00	274.00	58.00	60.00	89.00
C:\Users\fdematheis\Desktop\Neuer Ordner\_573III___1_37_PMX_0_3#13#2014_A_ 6A_8.oka	3/13/2014 1:47:03 PM	6-A	PM01				573III		24.00	90.00	268.00	226.00	295.00	307.00	289.00	292.00	179.00	274.00	197.00	204.00	290.00	287.00	261.00	260.00	266.00	301.00	309.00	283.00	282.00	280.00	149.00	225.00	227.00	284.00	269.00	273.00	274.00	213.00	240.00	198.00	260.00	203.00	263.00	254.00	291.00	273.00	58.00	60.00	88.00
C:\Users\fdematheis\Desktop\Neuer Ordner\_573III___1_37_PMX_0_3#13#2014_A_ 6A_8.oka	3/13/2014 1:47:03 PM	6-A	PM01				573III		24.25	91.00	270.00	230.00	295.00	307.00	289.00	292.00	177.00	276.00	201.00	206.00	291.00	289.00	263.00	260.00	268.00	301.00	308.00	283.00	282.00	279.00	151.00	228.00	231.00	284.00	269.00	275.00	274.00	215.00	243.00	198.00	263.00	204.00	264.00	252.00	292.00	273.00	60.00	61.00	91.00
C:\Users\fdematheis\Desktop\Neuer Ordner\_573III___1_37_PMX_0_3#13#2014_A_ 6A_8.oka	3/13/2014 1:47:03 PM	6-A	PM01				573III		24.50	90.00	270.00	231.00	297.00	306.00	290.00	291.00	180.00	274.00	199.00	206.00	289.00	288.00	261.00	260.00	268.00	300.00	309.00	283.00	281.00	280.00	151.00	225.00	232.00	284.00	271.00	273.00	273.00	215.00	242.00	199.00	263.00	204.00	264.00	255.00	292.00	274.00	57.00	59.00	89.00
C:\Users\fdematheis\Desktop\Neuer Ordner\_573III___1_37_PMX_0_3#13#2014_A_ 6A_8.oka	3/13/2014 1:47:03 PM	6-A	PM01				573III		24.75	92.00	272.00	238.00	299.00	310.00	293.00	293.00	197.00	278.00	208.00	213.00	293.00	291.00	265.00	263.00	272.00	303.00	311.00	286.00	286.00	283.00	159.00	230.00	230.00	286.00	270.00	276.00	277.00	218.00	247.00	201.00	265.00	208.00	265.00	266.00	291.00	273.00	60.00	63.00	93.00
C:\Users\fdematheis\Desktop\Neuer Ordner\_573III___1_37_PMX_0_3#13#2014_A_ 6A_8.oka	3/13/2014 1:47:03 PM	6-A	PM01				573III		25.00	90.00	270.00	235.00	294.00	307.00	290.00	293.00	182.00	276.00	201.00	208.00	291.00	286.00	261.00	260.00	271.00	301.00	309.00	283.00	283.00	280.00	154.00	227.00	235.00	284.00	271.00	274.00	274.00	216.00	243.00	200.00	265.00	203.00	266.00	256.00	291.00	272.00	57.00	61.00	93.00
C:\Users\fdematheis\Desktop\Neuer Ordner\_573III___1_37_PMX_0_3#13#2014_A_ 6A_8.oka	3/13/2014 1:47:03 PM	6-A	PM01				573III		25.25	92.00	274.00	242.00	297.00	308.00	294.00	294.00	191.00	277.00	208.00	210.00	292.00	289.00	264.00	262.00	273.00	304.00	310.00	284.00	285.00	282.00	159.00	229.00	234.00	286.00	274.00	275.00	276.00	220.00	246.00	203.00	264.00	209.00	265.00	261.00	292.00	275.00	59.00	62.00	96.00
C:\Users\fdematheis\Desktop\Neuer Ordner\_573III___1_37_PMX_0_3#13#2014_A_ 6A_8.oka	3/13/2014 1:47:03 PM	6-A	PM01				573III		25.50	92.00	272.00	243.00	297.00	308.00	292.00	292.00	185.00	277.00	207.00	210.00	293.00	290.00	265.00	262.00	273.00	303.00	311.00	284.00	285.00	281.00	160.00	228.00	241.00	286.00	273.00	276.00	278.00	221.00	247.00	203.00	266.00	206.00	266.00	257.00	292.00	275.00	62.00	61.00	95.00
C:\Users\fdematheis\Desktop\Neuer Ordner\_573III___1_37_PMX_0_3#13#2014_A_ 6A_8.oka	3/13/2014 1:47:03 PM	6-A	PM01				573III		25.75	91.00	273.00	247.00	297.00	309.00	293.00	292.00	196.00	280.00	208.00	211.00	293.00	288.00	262.00	262.00	273.00	301.00	310.00	284.00	284.00	280.00	163.00	232.00	239.00	284.00	272.00	275.00	276.00	218.00	244.00	201.00	266.00	207.00	264.00	264.00	291.00	272.00	58.00	61.00	93.00
C:\Users\fdematheis\Desktop\Neuer Ordner\_573III___1_37_PMX_0_3#13#2014_A_ 6A_8.oka	3/13/2014 1:47:03 PM	6-A	PM01				573III		26.00	91.00	272.00	247.00	299.00	308.00	295.00	293.00	199.00	279.00	214.00	211.00	293.00	292.00	263.00	262.00	274.00	303.00	311.00	285.00	288.00	283.00	166.00	230.00	238.00	284.00	271.00	275.00	277.00	220.00	247.00	201.00	266.00	208.00	266.00	266.00	292.00	272.00	59.00	62.00	95.00
C:\Users\fdematheis\Desktop\Neuer Ordner\_573III___1_37_PMX_0_3#13#2014_A_ 6A_8.oka	3/13/2014 1:47:03 PM	6-A	PM01				573III		26.25	95.00	272.00	250.00	297.00	308.00	294.00	292.00	193.00	280.00	209.00	212.00	293.00	290.00	264.00	262.00	275.00	303.00	310.00	284.00	286.00	283.00	164.00	231.00	245.00	285.00	272.00	276.00	276.00	220.00	248.00	203.00	267.00	208.00	267.00	262.00	293.00	274.00	60.00	62.00	95.00
C:\Users\fdematheis\Desktop\Neuer Ordner\_573III___1_37_PMX_0_3#13#2014_A_ 6A_8.oka	3/13/2014 1:47:03 PM	6-A	PM01				573III		26.50	95.00	273.00	250.00	299.00	309.00	295.00	294.00	201.00	281.00	214.00	213.00	293.00	291.00	266.00	263.00	276.00	303.00	312.00	285.00	287.00	283.00	168.00	234.00	241.00	284.00	272.00	276.00	278.00	221.00	247.00	202.00	267.00	211.00	267.00	267.00	291.00	273.00	59.00	62.00	96.00
C:\Users\fdematheis\Desktop\Neuer Ordner\_573III___1_37_PMX_0_3#13#2014_A_ 6A_8.oka	3/13/2014 1:47:03 PM	6-A	PM01				573III		26.75	98.00	273.00	253.00	297.00	310.00	295.00	295.00	205.00	281.00	215.00	215.00	294.00	290.00	266.00	263.00	276.00	304.00	313.00	286.00	288.00	282.00	171.00	233.00	243.00	285.00	273.00	275.00	278.00	220.00	250.00	203.00	267.00	209.00	267.00	267.00	291.00	273.00	60.00	61.00	96.00
C:\Users\fdematheis\Desktop\Neuer Ordner\_573III___1_37_PMX_0_3#13#2014_A_ 6A_8.oka	3/13/2014 1:47:03 PM	6-A	PM01				573III		27.00	99.00	274.00	254.00	298.00	311.00	295.00	293.00	204.00	281.00	216.00	214.00	294.00	289.00	265.00	263.00	276.00	305.00	312.00	286.00	287.00	281.00	172.00	233.00	243.00	284.00	274.00	277.00	277.00	220.00	250.00	202.00	268.00	210.00	265.00	268.00	292.00	273.00	58.00	60.00	96.00
C:\Users\fdematheis\Desktop\Neuer Ordner\_573III___1_37_PMX_0_3#13#2014_A_ 6A_8.oka	3/13/2014 1:47:03 PM	6-A	PM01				573III		27.25	101.00	274.00	255.00	296.00	309.00	294.00	293.00	198.00	282.00	215.00	213.00	295.00	291.00	263.00	262.00	277.00	303.00	311.00	285.00	287.00	281.00	170.00	232.00	246.00	286.00	273.00	274.00	278.00	220.00	248.00	204.00	268.00	210.00	266.00	262.00	292.00	271.00	58.00	61.00	98.00
C:\Users\fdematheis\Desktop\Neuer Ordner\_573III___1_37_PMX_0_3#13#2014_A_ 6A_8.oka	3/13/2014 1:47:03 PM	6-A	PM01				573III		27.50	102.00	273.00	258.00	295.00	308.00	295.00	293.00	193.00	282.00	215.00	214.00	295.00	290.00	262.00	261.00	278.00	301.00	311.00	283.00	287.00	280.00	172.00	231.00	251.00	285.00	274.00	275.00	278.00	222.00	249.00	204.00	269.00	211.00	266.00	263.00	294.00	272.00	59.00	62.00	101.00
C:\Users\fdematheis\Desktop\Neuer Ordner\_573III___1_37_PMX_0_3#13#2014_A_ 6A_8.oka	3/13/2014 1:47:03 PM	6-A	PM01				573III		27.75	105.00	275.00	257.00	298.00	309.00	296.00	293.00	210.00	282.00	217.00	215.00	295.00	290.00	265.00	262.00	278.00	303.00	312.00	285.00	290.00	283.00	178.00	234.00	248.00	286.00	275.00	274.00	277.00	221.00	251.00	204.00	267.00	211.00	267.00	271.00	291.00	272.00	58.00	59.00	100.00
C:\Users\fdematheis\Desktop\Neuer Ordner\_573III___1_37_PMX_0_3#13#2014_A_ 6A_8.oka	3/13/2014 1:47:03 PM	6-A	PM01				573III		28.00	108.00	274.00	260.00	295.00	309.00	294.00	291.00	199.00	282.00	215.00	214.00	296.00	289.00	262.00	261.00	277.00	302.00	311.00	284.00	288.00	280.00	176.00	233.00	253.00	283.00	273.00	274.00	276.00	223.00	250.00	203.00	269.00	212.00	268.00	265.00	292.00	272.00	59.00	62.00	99.00
C:\Users\fdematheis\Desktop\Neuer Ordner\_573III___1_37_PMX_0_3#13#2014_A_ 6A_8.oka	3/13/2014 1:47:03 PM	6-A	PM01				573III		28.25	110.00	275.00	261.00	294.00	309.00	295.00	291.00	200.00	283.00	216.00	214.00	296.00	289.00	262.00	261.00	277.00	301.00	311.00	284.00	288.00	280.00	175.00	233.00	254.00	285.00	272.00	273.00	276.00	223.00	251.00	203.00	270.00	210.00	267.00	265.00	293.00	274.00	59.00	63.00	101.00
C:\Users\fdematheis\Desktop\Neuer Ordner\_573III___1_37_PMX_0_3#13#2014_A_ 6A_8.oka	3/13/2014 1:47:03 PM	6-A	PM01				573III		28.50	108.00	274.00	259.00	293.00	309.00	295.00	290.00	196.00	282.00	214.00	212.00	296.00	289.00	262.00	259.00	277.00	300.00	312.00	283.00	287.00	279.00	174.00	231.00	254.00	282.00	273.00	274.00	274.00	220.00	250.00	201.00	270.00	208.00	265.00	263.00	291.00	270.00	56.00	59.00	99.00
C:\Users\fdematheis\Desktop\Neuer Ordner\_573III___1_37_PMX_0_3#13#2014_A_ 6A_8.oka	3/13/2014 1:47:03 PM	6-A	PM01				573III		28.75	115.00	274.00	262.00	297.00	309.00	294.00	291.00	205.00	282.00	219.00	217.00	297.00	289.00	263.00	262.00	279.00	302.00	311.00	283.00	288.00	280.00	181.00	235.00	254.00	284.00	273.00	275.00	277.00	222.00	253.00	205.00	270.00	211.00	266.00	267.00	293.00	273.00	59.00	62.00	103.00
C:\Users\fdematheis\Desktop\Neuer Ordner\_573III___1_37_PMX_0_3#13#2014_A_ 6A_8.oka	3/13/2014 1:47:03 PM	6-A	PM01				573III		29.00	116.00	275.00	263.00	294.00	309.00	295.00	290.00	202.00	283.00	218.00	216.00	296.00	290.00	264.00	260.00	277.00	302.00	312.00	283.00	289.00	282.00	178.00	234.00	256.00	284.00	274.00	273.00	276.00	222.00	252.00	204.00	270.00	211.00	268.00	265.00	293.00	272.00	58.00	62.00	103.00
C:\Users\fdematheis\Desktop\Neuer Ordner\_573III___1_37_PMX_0_3#13#2014_A_ 6A_8.oka	3/13/2014 1:47:03 PM	6-A	PM01				573III		29.25	122.00	275.00	265.00	298.00	311.00	297.00	291.00	222.00	285.00	223.00	218.00	296.00	290.00	265.00	264.00	281.00	305.00	313.00	287.00	292.00	282.00	187.00	236.00	252.00	286.00	274.00	273.00	279.00	224.00	255.00	205.00	271.00	213.00	267.00	274.00	292.00	272.00	58.00	62.00	105.00
C:\Users\fdematheis\Desktop\Neuer Ordner\_573III___1_37_PMX_0_3#13#2014_A_ 6A_8.oka	3/13/2014 1:47:03 PM	6-A	PM01				573III		29.50	121.00	276.00	267.00	295.00	311.00	296.00	290.00	207.00	283.00	220.00	218.00	297.00	290.00	264.00	261.00	278.00	303.00	311.00	283.00	290.00	282.00	184.00	237.00	258.00	285.00	273.00	274.00	278.00	225.00	254.00	205.00	272.00	213.00	268.00	270.00	294.00	273.00	59.00	64.00	105.00
C:\Users\fdematheis\Desktop\Neuer Ordner\_573III___1_37_PMX_0_3#13#2014_A_ 6A_8.oka	3/13/2014 1:47:03 PM	6-A	PM01				573III		29.75	126.00	276.00	267.00	298.00	311.00	299.00	291.00	219.00	285.00	225.00	218.00	297.00	292.00	265.00	261.00	280.00	305.00	311.00	286.00	290.00	282.00	189.00	236.00	254.00	284.00	275.00	275.00	279.00	224.00	256.00	203.00	273.00	213.00	268.00	274.00	292.00	271.00	59.00	61.00	104.00
C:\Users\fdematheis\Desktop\Neuer Ordner\_573III___1_37_PMX_0_3#13#2014_A_ 6A_8.oka	3/13/2014 1:47:03 PM	6-A	PM01				573III		30.00	126.00	276.00	267.00	295.00	310.00	296.00	290.00	210.00	286.00	220.00	218.00	299.00	291.00	264.00	260.00	280.00	303.00	311.00	285.00	290.00	280.00	187.00	237.00	258.00	285.00	274.00	276.00	277.00	223.00	256.00	204.00	271.00	211.00	267.00	269.00	292.00	273.00	59.00	62.00	106.00
C:\Users\fdematheis\Desktop\Neuer Ordner\_573III___1_37_PMX_0_3#13#2014_A_ 6A_8.oka	3/13/2014 1:47:03 PM	6-A	PM01				573III		30.25	130.00	277.00	270.00	298.00	311.00	299.00	292.00	224.00	284.00	227.00	219.00	297.00	293.00	266.00	263.00	282.00	306.00	313.00	284.00	291.00	283.00	191.00	237.00	254.00	284.00	275.00	275.00	279.00	224.00	257.00	206.00	272.00	215.00	269.00	273.00	291.00	271.00	58.00	63.00	106.00
C:\Users\fdematheis\Desktop\Neuer Ordner\_573III___1_37_PMX_0_3#13#2014_A_ 6A_8.oka	3/13/2014 1:47:03 PM	6-A	PM01				573III		30.50	134.00	277.00	269.00	298.00	311.00	298.00	291.00	227.00	287.00	227.00	220.00	297.00	294.00	267.00	262.00	281.00	305.00	312.00	287.00	291.00	284.00	195.00	239.00	256.00	285.00	276.00	275.00	279.00	225.00	258.00	206.00	274.00	214.00	269.00	276.00	293.00	271.00	58.00	62.00	109.00
C:\Users\fdematheis\Desktop\Neuer Ordner\_573III___1_37_PMX_0_3#13#2014_A_ 6A_8.oka	3/13/2014 1:47:03 PM	6-A	PM01				573III		30.75	134.00	277.00	269.00	298.00	311.00	298.00	290.00	227.00	285.00	228.00	219.00	297.00	290.00	264.00	262.00	279.00	303.00	311.00	285.00	292.00	281.00	195.00	238.00	255.00	284.00	274.00	274.00	276.00	222.00	257.00	204.00	272.00	213.00	267.00	273.00	293.00	270.00	57.00	61.00	105.00
C:\Users\fdematheis\Desktop\Neuer Ordner\_573III___1_37_PMX_0_3#13#2014_A_ 6A_8.oka	3/13/2014 1:47:03 PM	6-A	PM01				573III		31.00	136.00	278.00	271.00	295.00	310.00	297.00	291.00	227.00	285.00	226.00	218.00	297.00	291.00	264.00	260.00	279.00	303.00	311.00	284.00	292.00	281.00	197.00	238.00	256.00	283.00	272.00	273.00	278.00	221.00	256.00	202.00	272.00	213.00	269.00	274.00	292.00	269.00	56.00	59.00	105.00
C:\Users\fdematheis\Desktop\Neuer Ordner\_573III___1_37_PMX_0_3#13#2014_A_ 6A_8.oka	3/13/2014 1:47:03 PM	6-A	PM01				573III		31.25	140.00	279.00	273.00	298.00	311.00	299.00	291.00	231.00	289.00	229.00	221.00	298.00	292.00	266.00	264.00	281.00	306.00	313.00	286.00	292.00	284.00	200.00	242.00	257.00	284.00	275.00	274.00	278.00	226.00	259.00	204.00	273.00	215.00	270.00	277.00	293.00	273.00	60.00	62.00	107.00
C:\Users\fdematheis\Desktop\Neuer Ordner\_573III___1_37_PMX_0_3#13#2014_A_ 6A_8.oka	3/13/2014 1:47:03 PM	6-A	PM01				573III		31.50	142.00	278.00	274.00	299.00	311.00	298.00	291.00	234.00	286.00	228.00	220.00	298.00	291.00	265.00	262.00	281.00	304.00	312.00	285.00	292.00	281.00	201.00	240.00	258.00	285.00	274.00	273.00	278.00	224.00	258.00	204.00	273.00	215.00	269.00	277.00	292.00	270.00	58.00	62.00	110.00
C:\Users\fdematheis\Desktop\Neuer Ordner\_573III___1_37_PMX_0_3#13#2014_A_ 6A_8.oka	3/13/2014 1:47:03 PM	6-A	PM01				573III		31.75	145.00	278.00	274.00	298.00	312.00	299.00	292.00	235.00	288.00	230.00	222.00	300.00	295.00	269.00	265.00	281.00	305.00	312.00	285.00	295.00	283.00	204.00	241.00	259.00	286.00	276.00	275.00	278.00	224.00	261.00	208.00	273.00	215.00	270.00	279.00	294.00	272.00	56.00	62.00	108.00
C:\Users\fdematheis\Desktop\Neuer Ordner\_573III___1_37_PMX_0_3#13#2014_A_ 6A_8.oka	3/13/2014 1:47:03 PM	6-A	PM01				573III		32.00	148.00	280.00	276.00	299.00	312.00	301.00	292.00	236.00	289.00	233.00	222.00	301.00	295.00	267.00	265.00	284.00	307.00	314.00	286.00	294.00	284.00	207.00	244.00	260.00	286.00	278.00	275.00	280.00	226.00	262.00	206.00	275.00	218.00	271.00	278.00	295.00	273.00	59.00	64.00	111.00
C:\Users\fdematheis\Desktop\Neuer Ordner\_573III___1_37_PMX_0_3#13#2014_A_ 6A_8.oka	3/13/2014 1:47:03 PM	6-A	PM01				573III		32.25	146.00	278.00	275.00	297.00	311.00	298.00	290.00	237.00	289.00	229.00	222.00	299.00	293.00	264.00	261.00	281.00	304.00	312.00	284.00	293.00	282.00	205.00	242.00	258.00	284.00	275.00	273.00	277.00	224.00	259.00	205.00	275.00	215.00	270.00	277.00	293.00	271.00	56.00	63.00	108.00
C:\Users\fdematheis\Desktop\Neuer Ordner\_573III___1_37_PMX_0_3#13#2014_A_ 6A_8.oka	3/13/2014 1:47:03 PM	6-A	PM01				573III		32.50	143.00	277.00	273.00	295.00	309.00	297.00	288.00	223.00	286.00	226.00	218.00	299.00	291.00	263.00	260.00	280.00	302.00	312.00	282.00	291.00	279.00	201.00	239.00	261.00	283.00	276.00	274.00	277.00	225.00	259.00	204.00	275.00	212.00	268.00	271.00	294.00	271.00	55.00	63.00	111.00
C:\Users\fdematheis\Desktop\Neuer Ordner\_573III___1_37_PMX_0_3#13#2014_A_ 6A_8.oka	3/13/2014 1:47:03 PM	6-A	PM01				573III		32.75	146.00	277.00	275.00	295.00	308.00	297.00	287.00	231.00	288.00	225.00	219.00	298.00	290.00	263.00	260.00	281.00	304.00	310.00	283.00	293.00	280.00	202.00	238.00	262.00	283.00	274.00	272.00	278.00	224.00	259.00	205.00	274.00	213.00	268.00	272.00	293.00	271.00	54.00	62.00	113.00
C:\Users\fdematheis\Desktop\Neuer Ordner\_573III___1_37_PMX_0_3#13#2014_A_ 6A_8.oka	3/13/2014 1:47:03 PM	6-A	PM01				573III		33.00	151.00	278.00	276.00	297.00	313.00	298.00	291.00	241.00	287.00	232.00	223.00	299.00	293.00	267.00	263.00	282.00	303.00	313.00	283.00	293.00	282.00	209.00	242.00	260.00	284.00	278.00	274.00	278.00	227.00	261.00	206.00	275.00	216.00	269.00	277.00	293.00	270.00	55.00	62.00	114.00
C:\Users\fdematheis\Desktop\Neuer Ordner\_573III___1_37_PMX_0_3#13#2014_A_ 6A_8.oka	3/13/2014 1:47:03 PM	6-A	PM01				573III		33.25	152.00	280.00	277.00	297.00	311.00	299.00	290.00	241.00	288.00	231.00	221.00	298.00	293.00	266.00	263.00	282.00	304.00	313.00	286.00	294.00	283.00	209.00	242.00	259.00	284.00	276.00	275.00	278.00	225.00	261.00	205.00	274.00	216.00	270.00	276.00	293.00	270.00	55.00	61.00	112.00
C:\Users\fdematheis\Desktop\Neuer Ordner\_573III___1_37_PMX_0_3#13#2014_A_ 6A_8.oka	3/13/2014 1:47:03 PM	6-A	PM01				573III		33.50	156.00	281.00	278.00	299.00	312.00	299.00	292.00	244.00	289.00	234.00	223.00	299.00	295.00	268.00	263.00	284.00	305.00	315.00	284.00	295.00	284.00	212.00	243.00	262.00	286.00	278.00	276.00	279.00	227.00	262.00	206.00	276.00	217.00	269.00	279.00	295.00	273.00	57.00	62.00	114.00
C:\Users\fdematheis\Desktop\Neuer Ordner\_573III___1_37_PMX_0_3#13#2014_A_ 6A_8.oka	3/13/2014 1:47:03 PM	6-A	PM01				573III		33.75	152.00	278.00	276.00	295.00	311.00	297.00	289.00	238.00	288.00	230.00	221.00	299.00	292.00	263.00	262.00	282.00	303.00	312.00	282.00	294.00	281.00	206.00	243.00	262.00	283.00	275.00	274.00	277.00	226.00	263.00	205.00	276.00	214.00	269.00	276.00	295.00	271.00	57.00	62.00	113.00
C:\Users\fdematheis\Desktop\Neuer Ordner\_573III___1_37_PMX_0_3#13#2014_A_ 6A_8.oka	3/13/2014 1:47:03 PM	6-A	PM01				573III		34.00	155.00	280.00	279.00	299.00	313.00	300.00	292.00	246.00	290.00	235.00	224.00	301.00	296.00	267.00	264.00	283.00	305.00	313.00	286.00	294.00	284.00	214.00	245.00	261.00	284.00	278.00	274.00	279.00	227.00	263.00	208.00	275.00	217.00	272.00	278.00	294.00	271.00	56.00	63.00	113.00
C:\Users\fdematheis\Desktop\Neuer Ordner\_573III___1_37_PMX_0_3#13#2014_A_ 6A_8.oka	3/13/2014 1:47:03 PM	6-A	PM01				573III		34.25	149.00	278.00	276.00	294.00	310.00	296.00	289.00	234.00	287.00	228.00	220.00	300.00	290.00	261.00	260.00	280.00	302.00	311.00	282.00	293.00	278.00	207.00	240.00	264.00	283.00	274.00	274.00	276.00	226.00	261.00	205.00	274.00	213.00	269.00	273.00	294.00	269.00	53.00	61.00	112.00
C:\Users\fdematheis\Desktop\Neuer Ordner\_573III___1_37_PMX_0_3#13#2014_A_ 6A_8.oka	3/13/2014 1:47:03 PM	6-A	PM01				573III		34.50	152.00	279.00	279.00	294.00	310.00	298.00	289.00	240.00	290.00	231.00	222.00	299.00	291.00	264.00	262.00	283.00	303.00	311.00	282.00	295.00	282.00	211.00	242.00	265.00	282.00	275.00	273.00	277.00	225.00	263.00	206.00	275.00	215.00	269.00	275.00	295.00	270.00	55.00	62.00	112.00
C:\Users\fdematheis\Desktop\Neuer Ordner\_573III___1_37_PMX_0_3#13#2014_A_ 6A_8.oka	3/13/2014 1:47:03 PM	6-A	PM01				573III		34.75	156.00	279.00	279.00	295.00	311.00	298.00	290.00	247.00	290.00	234.00	222.00	300.00	290.00	265.00	264.00	284.00	304.00	311.00	285.00	296.00	282.00	215.00	243.00	264.00	282.00	277.00	273.00	278.00	227.00	265.00	206.00	277.00	216.00	270.00	278.00	297.00	271.00	57.00	64.00	117.00
C:\Users\fdematheis\Desktop\Neuer Ordner\_573III___1_37_PMX_0_3#13#2014_A_ 6A_8.oka	3/13/2014 1:47:03 PM	6-A	PM01				573III		35.00	158.00	282.00	280.00	299.00	315.00	301.00	291.00	251.00	291.00	236.00	224.00	301.00	296.00	268.00	264.00	286.00	307.00	315.00	286.00	298.00	284.00	220.00	247.00	264.00	286.00	277.00	276.00	281.00	228.00	267.00	207.00	277.00	216.00	272.00	279.00	297.00	271.00	56.00	65.00	116.00
C:\Users\fdematheis\Desktop\Neuer Ordner\_573III___1_37_PMX_0_3#13#2014_A_ 6A_8.oka	3/13/2014 1:47:03 PM	6-A	PM01				573III		35.25	155.00	280.00	279.00	294.00	308.00	298.00	288.00	240.00	288.00	231.00	220.00	301.00	290.00	262.00	259.00	281.00	302.00	309.00	283.00	293.00	279.00	212.00	242.00	264.00	282.00	276.00	272.00	274.00	226.00	263.00	205.00	275.00	214.00	268.00	275.00	295.00	268.00	54.00	61.00	115.00
C:\Users\fdematheis\Desktop\Neuer Ordner\_573III___1_37_PMX_0_3#13#2014_A_ 6A_8.oka	3/13/2014 1:47:03 PM	6-A	PM01				573III		35.50	157.00	279.00	281.00	296.00	311.00	298.00	288.00	242.00	290.00	232.00	221.00	301.00	292.00	263.00	261.00	283.00	304.00	311.00	282.00	296.00	280.00	216.00	243.00	267.00	284.00	276.00	274.00	278.00	226.00	265.00	208.00	276.00	216.00	270.00	278.00	296.00	270.00	54.00	62.00	117.00
C:\Users\fdematheis\Desktop\Neuer Ordner\_573III___1_37_PMX_0_3#13#2014_A_ 6A_8.oka	3/13/2014 1:47:03 PM	6-A	PM01				573III		35.75	154.00	278.00	279.00	295.00	310.00	297.00	287.00	239.00	289.00	230.00	220.00	301.00	292.00	263.00	260.00	281.00	302.00	310.00	282.00	295.00	279.00	217.00	242.00	265.00	282.00	274.00	273.00	276.00	226.00	265.00	205.00	276.00	214.00	268.00	275.00	294.00	269.00	53.00	61.00	112.00
C:\Users\fdematheis\Desktop\Neuer Ordner\_573III___1_37_PMX_0_3#13#2014_A_ 6A_8.oka	3/13/2014 1:47:03 PM	6-A	PM01				573III		36.00	158.00	280.00	281.00	296.00	311.00	300.00	287.00	256.00	289.00	234.00	223.00	299.00	294.00	264.00	261.00	285.00	304.00	311.00	285.00	296.00	283.00	224.00	246.00	264.00	282.00	275.00	273.00	277.00	226.00	267.00	206.00	276.00	216.00	270.00	279.00	293.00	269.00	53.00	60.00	115.00
C:\Users\fdematheis\Desktop\Neuer Ordner\_573III___1_37_PMX_0_3#13#2014_A_ 6A_8.oka	3/13/2014 1:47:03 PM	6-A	PM01				573III		36.25	160.00	281.00	283.00	298.00	312.00	300.00	290.00	258.00	290.00	238.00	224.00	302.00	296.00	266.00	263.00	285.00	305.00	314.00	285.00	297.00	284.00	224.00	245.00	265.00	285.00	278.00	275.00	279.00	228.00	267.00	209.00	279.00	217.00	271.00	279.00	294.00	269.00	56.00	64.00	115.00
C:\Users\fdematheis\Desktop\Neuer Ordner\_573III___1_37_PMX_0_3#13#2014_A_ 6A_8.oka	3/13/2014 1:47:03 PM	6-A	PM01				573III		36.50	157.00	280.00	282.00	295.00	310.00	300.00	290.00	249.00	291.00	232.00	223.00	301.00	294.00	264.00	262.00	285.00	305.00	312.00	282.00	296.00	280.00	221.00	245.00	267.00	284.00	277.00	274.00	280.00	227.00	268.00	208.00	277.00	217.00	271.00	278.00	296.00	271.00	56.00	64.00	119.00
C:\Users\fdematheis\Desktop\Neuer Ordner\_573III___1_37_PMX_0_3#13#2014_A_ 6A_8.oka	3/13/2014 1:47:03 PM	6-A	PM01				573III		36.75	157.00	279.00	282.00	296.00	311.00	299.00	288.00	259.00	292.00	236.00	223.00	300.00	293.00	265.00	261.00	285.00	304.00	311.00	284.00	296.00	281.00	224.00	246.00	265.00	281.00	275.00	272.00	277.00	226.00	267.00	206.00	277.00	217.00	271.00	279.00	293.00	268.00	54.00	62.00	115.00
C:\Users\fdematheis\Desktop\Neuer Ordner\_573III___1_37_PMX_0_3#13#2014_A_ 6A_8.oka	3/13/2014 1:47:03 PM	6-A	PM01				573III		37.00	158.00	281.00	282.00	296.00	311.00	298.00	288.00	249.00	289.00	234.00	224.00	303.00	294.00	264.00	261.00	284.00	304.00	311.00	282.00	296.00	280.00	221.00	243.00	269.00	283.00	278.00	275.00	277.00	229.00	268.00	208.00	278.00	216.00	271.00	278.00	296.00	271.00	55.00	64.00	118.00
C:\Users\fdematheis\Desktop\Neuer Ordner\_573III___1_37_PMX_0_3#13#2014_A_ 6A_8.oka	3/13/2014 1:47:03 PM	6-A	PM01				573III		37.25	159.00	281.00	282.00	295.00	311.00	299.00	289.00	252.00	291.00	235.00	223.00	303.00	294.00	264.00	262.00	285.00	303.00	314.00	283.00	296.00	282.00	224.00	245.00	267.00	282.00	277.00	276.00	279.00	227.00	268.00	206.00	279.00	217.00	272.00	279.00	296.00	269.00	54.00	63.00	116.00
C:\Users\fdematheis\Desktop\Neuer Ordner\_573III___1_37_PMX_0_3#13#2014_A_ 6A_8.oka	3/13/2014 1:47:03 PM	6-A	PM01				573III		37.50	160.00	280.00	284.00	296.00	313.00	300.00	288.00	263.00	291.00	237.00	225.00	302.00	295.00	266.00	263.00	286.00	304.00	312.00	286.00	297.00	285.00	230.00	248.00	265.00	283.00	276.00	275.00	279.00	229.00	268.00	208.00	277.00	218.00	272.00	281.00	294.00	271.00	54.00	63.00	117.00
C:\Users\fdematheis\Desktop\Neuer Ordner\_573III___1_37_PMX_0_3#13#2014_A_ 6A_8.oka	3/13/2014 1:47:03 PM	6-A	PM01				573III		37.75	161.00	280.00	283.00	297.00	311.00	301.00	287.00	263.00	292.00	237.00	224.00	301.00	296.00	265.00	262.00	286.00	306.00	313.00	284.00	297.00	282.00	229.00	248.00	266.00	283.00	276.00	273.00	278.00	228.00	269.00	206.00	277.00	217.00	271.00	281.00	295.00	269.00	53.00	64.00	116.00
C:\Users\fdematheis\Desktop\Neuer Ordner\_573III___1_37_PMX_0_3#13#2014_A_ 6A_8.oka	3/13/2014 1:47:03 PM	6-A	PM01				573III		38.00	158.00	279.00	283.00	296.00	311.00	300.00	288.00	259.00	290.00	236.00	224.00	301.00	292.00	263.00	263.00	285.00	303.00	312.00	284.00	296.00	281.00	229.00	245.00	265.00	282.00	275.00	271.00	278.00	226.00	268.00	206.00	276.00	217.00	271.00	279.00	293.00	270.00	51.00	62.00	116.00
C:\Users\fdematheis\Desktop\Neuer Ordner\_573III___1_37_PMX_0_3#13#2014_A_ 6A_8.oka	3/13/2014 1:47:03 PM	6-A	PM01				573III		38.25	161.00	281.00	283.00	294.00	311.00	299.00	285.00	262.00	293.00	234.00	223.00	303.00	292.00	264.00	263.00	286.00	304.00	312.00	283.00	299.00	282.00	230.00	246.00	269.00	282.00	274.00	273.00	278.00	228.00	270.00	206.00	278.00	218.00	272.00	280.00	294.00	270.00	55.00	63.00	118.00
C:\Users\fdematheis\Desktop\Neuer Ordner\_573III___1_37_PMX_0_3#13#2014_A_ 6A_8.oka	3/13/2014 1:47:03 PM	6-A	PM01				573III		38.50	158.00	280.00	283.00	293.00	310.00	298.00	286.00	255.00	290.00	233.00	223.00	302.00	293.00	265.00	263.00	285.00	303.00	311.00	283.00	297.00	279.00	227.00	245.00	268.00	282.00	278.00	273.00	277.00	227.00	268.00	207.00	277.00	215.00	270.00	279.00	294.00	270.00	53.00	64.00	117.00
C:\Users\fdematheis\Desktop\Neuer Ordner\_573III___1_37_PMX_0_3#13#2014_A_ 6A_8.oka	3/13/2014 1:47:03 PM	6-A	PM01				573III		38.75	159.00	280.00	284.00	296.00	312.00	299.00	287.00	266.00	292.00	237.00	225.00	301.00	295.00	264.00	263.00	285.00	304.00	314.00	283.00	300.00	282.00	233.00	247.00	265.00	281.00	276.00	273.00	278.00	227.00	270.00	208.00	277.00	217.00	270.00	280.00	292.00	269.00	52.00	61.00	117.00
C:\Users\fdematheis\Desktop\Neuer Ordner\_573III___1_37_PMX_0_3#13#2014_A_ 6A_8.oka	3/13/2014 1:47:03 PM	6-A	PM01				573III		39.00	157.00	278.00	282.00	294.00	310.00	297.00	287.00	255.00	291.00	233.00	223.00	301.00	293.00	263.00	261.00	285.00	303.00	310.00	281.00	298.00	278.00	229.00	247.00	270.00	282.00	276.00	272.00	276.00	226.00	270.00	208.00	278.00	216.00	270.00	277.00	296.00	270.00	53.00	64.00	115.00
C:\Users\fdematheis\Desktop\Neuer Ordner\_573III___1_37_PMX_0_3#13#2014_A_ 6A_8.oka	3/13/2014 1:47:03 PM	6-A	PM01				573III		39.25	162.00	282.00	285.00	296.00	311.00	298.00	288.00	266.00	292.00	238.00	226.00	299.00	296.00	265.00	264.00	285.00	305.00	311.00	284.00	298.00	281.00	234.00	247.00	267.00	281.00	277.00	273.00	277.00	227.00	272.00	207.00	278.00	219.00	272.00	280.00	294.00	270.00	52.00	63.00	117.00
C:\Users\fdematheis\Desktop\Neuer Ordner\_573III___1_37_PMX_0_3#13#2014_A_ 6A_8.oka	3/13/2014 1:47:03 PM	6-A	PM01				573III		39.50	161.00	282.00	285.00	297.00	311.00	300.00	289.00	268.00	294.00	239.00	225.00	302.00	297.00	265.00	263.00	286.00	305.00	314.00	284.00	299.00	282.00	236.00	248.00	268.00	282.00	277.00	274.00	278.00	227.00	271.00	207.00	280.00	218.00	272.00	281.00	295.00	268.00	52.00	63.00	115.00
C:\Users\fdematheis\Desktop\Neuer Ordner\_573III___1_37_PMX_0_3#13#2014_A_ 6A_8.oka	3/13/2014 1:47:03 PM	6-A	PM01				573III		39.75	161.00	283.00	284.00	297.00	313.00	302.00	289.00	269.00	295.00	239.00	225.00	302.00	296.00	263.00	263.00	286.00	304.00	312.00	285.00	299.00	283.00	236.00	249.00	268.00	283.00	278.00	273.00	278.00	229.00	271.00	209.00	280.00	219.00	273.00	281.00	294.00	270.00	54.00	64.00	118.00
C:\Users\fdematheis\Desktop\Neuer Ordner\_573III___1_37_PMX_0_3#13#2014_A_ 6A_8.oka	3/13/2014 1:47:03 PM	6-A	PM01				573III		40.00	161.00	281.00	285.00	298.00	312.00	301.00	287.00	269.00	294.00	237.00	224.00	302.00	294.00	264.00	264.00	287.00	305.00	312.00	284.00	300.00	282.00	237.00	247.00	268.00	282.00	279.00	273.00	280.00	228.00	271.00	208.00	279.00	219.00	272.00	280.00	293.00	269.00	52.00	62.00	116.00
C:\Users\fdematheis\Desktop\Neuer Ordner\_573III___1_37_PMX_0_3#13#2014_A_ 6A_8.oka	3/13/2014 1:47:03 PM	6-A	PM01				573III		40.25	157.00	281.00	284.00	293.00	310.00	300.00	287.00	260.00	293.00	235.00	224.00	301.00	293.00	261.00	261.00	284.00	304.00	310.00	283.00	299.00	277.00	234.00	246.00	270.00	280.00	275.00	271.00	276.00	226.00	270.00	207.00	279.00	215.00	270.00	279.00	293.00	268.00	53.00	63.00	117.00
C:\Users\fdematheis\Desktop\Neuer Ordner\_573III___1_37_PMX_0_3#13#2014_A_ 6A_8.oka	3/13/2014 1:47:03 PM	6-A	PM01				573III		40.50	159.00	279.00	283.00	293.00	309.00	300.00	286.00	260.00	293.00	232.00	223.00	302.00	293.00	261.00	260.00	285.00	302.00	310.00	281.00	298.00	278.00	232.00	246.00	270.00	279.00	274.00	272.00	277.00	227.00	271.00	207.00	278.00	216.00	271.00	277.00	293.00	268.00	52.00	63.00	115.00
C:\Users\fdematheis\Desktop\Neuer Ordner\_573III___1_37_PMX_0_3#13#2014_A_ 6A_8.oka	3/13/2014 1:47:03 PM	6-A	PM01				573III		40.75	162.00	282.00	285.00	296.00	313.00	300.00	288.00	269.00	294.00	237.00	225.00	301.00	297.00	263.00	263.00	287.00	305.00	313.00	283.00	301.00	281.00	240.00	246.00	267.00	283.00	276.00	273.00	278.00	228.00	271.00	207.00	279.00	218.00	272.00	279.00	291.00	268.00	51.00	60.00	117.00
C:\Users\fdematheis\Desktop\Neuer Ordner\_573III___1_37_PMX_0_3#13#2014_A_ 6A_8.oka	3/13/2014 1:47:03 PM	6-A	PM01				573III		41.00	161.00	280.00	287.00	296.00	311.00	301.00	288.00	271.00	293.00	239.00	225.00	302.00	294.00	262.00	263.00	287.00	304.00	313.00	285.00	302.00	283.00	241.00	248.00	269.00	280.00	274.00	272.00	278.00	228.00	274.00	207.00	280.00	217.00	273.00	280.00	293.00	269.00	54.00	62.00	117.00
C:\Users\fdematheis\Desktop\Neuer Ordner\_573III___1_37_PMX_0_3#13#2014_A_ 6A_8.oka	3/13/2014 1:47:03 PM	6-A	PM01				573III		41.25	163.00	283.00	287.00	297.00	313.00	301.00	289.00	272.00	293.00	239.00	226.00	302.00	297.00	264.00	262.00	287.00	306.00	314.00	283.00	301.00	283.00	242.00	251.00	271.00	281.00	278.00	274.00	277.00	230.00	273.00	209.00	279.00	220.00	272.00	281.00	293.00	269.00	52.00	64.00	119.00
C:\Users\fdematheis\Desktop\Neuer Ordner\_573III___1_37_PMX_0_3#13#2014_A_ 6A_8.oka	3/13/2014 1:47:03 PM	6-A	PM01				573III		41.50	158.00	280.00	285.00	295.00	309.00	299.00	285.00	261.00	292.00	235.00	224.00	302.00	294.00	262.00	261.00	286.00	303.00	311.00	282.00	300.00	280.00	238.00	248.00	272.00	281.00	277.00	273.00	276.00	228.00	273.00	208.00	280.00	218.00	272.00	280.00	295.00	270.00	53.00	65.00	115.00
C:\Users\fdematheis\Desktop\Neuer Ordner\_573III___1_37_PMX_0_3#13#2014_A_ 6A_8.oka	3/13/2014 1:47:03 PM	6-A	PM01				573III		41.75	162.00	283.00	285.00	297.00	313.00	301.00	287.00	273.00	294.00	239.00	227.00	302.00	296.00	265.00	265.00	288.00	305.00	312.00	283.00	301.00	284.00	242.00	249.00	271.00	283.00	279.00	273.00	279.00	230.00	275.00	209.00	280.00	220.00	274.00	281.00	294.00	271.00	52.00	62.00	117.00
C:\Users\fdematheis\Desktop\Neuer Ordner\_573III___1_37_PMX_0_3#13#2014_A_ 6A_8.oka	3/13/2014 1:47:03 PM	6-A	PM01				573III		42.00	166.00	285.00	288.00	299.00	314.00	302.00	288.00	273.00	294.00	240.00	228.00	302.00	298.00	266.00	266.00	289.00	308.00	315.00	285.00	301.00	284.00	244.00	250.00	273.00	284.00	279.00	276.00	282.00	230.00	276.00	211.00	280.00	221.00	272.00	282.00	293.00	272.00	54.00	63.00	121.00
C:\Users\fdematheis\Desktop\Neuer Ordner\_573III___1_37_PMX_0_3#13#2014_A_ 6A_8.oka	3/13/2014 1:47:03 PM	6-A	PM01				573III		42.25	163.00	281.00	286.00	295.00	313.00	300.00	287.00	273.00	295.00	240.00	225.00	302.00	296.00	263.00	262.00	286.00	305.00	313.00	283.00	301.00	284.00	245.00	249.00	270.00	282.00	277.00	272.00	278.00	228.00	273.00	209.00	281.00	219.00	273.00	282.00	293.00	269.00	50.00	65.00	117.00
C:\Users\fdematheis\Desktop\Neuer Ordner\_573III___1_37_PMX_0_3#13#2014_A_ 6A_8.oka	3/13/2014 1:47:03 PM	6-A	PM01				573III		42.50	163.00	281.00	287.00	296.00	311.00	301.00	287.00	272.00	291.00	237.00	226.00	300.00	297.00	263.00	262.00	287.00	305.00	313.00	283.00	300.00	282.00	244.00	250.00	270.00	282.00	278.00	272.00	279.00	229.00	274.00	209.00	278.00	219.00	273.00	281.00	293.00	271.00	50.00	61.00	118.00
C:\Users\fdematheis\Desktop\Neuer Ordner\_573III___1_37_PMX_0_3#13#2014_A_ 6A_8.oka	3/13/2014 1:47:03 PM	6-A	PM01				573III		42.75	164.00	282.00	287.00	295.00	311.00	301.00	287.00	272.00	295.00	238.00	226.00	301.00	297.00	264.00	262.00	287.00	305.00	312.00	285.00	300.00	283.00	246.00	248.00	273.00	282.00	277.00	273.00	280.00	228.00	274.00	208.00	280.00	218.00	273.00	281.00	293.00	268.00	51.00	63.00	120.00
C:\Users\fdematheis\Desktop\Neuer Ordner\_573III___1_37_PMX_0_3#13#2014_A_ 6A_8.oka	3/13/2014 1:47:03 PM	6-A	PM01				573III		43.00	162.00	281.00	286.00	298.00	313.00	302.00	286.00	271.00	292.00	239.00	227.00	302.00	297.00	263.00	263.00	289.00	307.00	313.00	284.00	300.00	284.00	244.00	249.00	271.00	282.00	278.00	275.00	279.00	228.00	275.00	209.00	279.00	218.00	272.00	280.00	291.00	268.00	47.00	62.00	117.00
C:\Users\fdematheis\Desktop\Neuer Ordner\_573III___1_37_PMX_0_3#13#2014_A_ 6A_8.oka	3/13/2014 1:47:03 PM	6-A	PM01				573III		43.25	162.00	282.00	286.00	296.00	312.00	302.00	286.00	275.00	295.00	241.00	225.00	301.00	296.00	262.00	263.00	288.00	305.00	313.00	283.00	301.00	282.00	246.00	252.00	271.00	281.00	276.00	273.00	278.00	229.00	275.00	208.00	280.00	220.00	275.00	282.00	294.00	269.00	51.00	64.00	118.00
C:\Users\fdematheis\Desktop\Neuer Ordner\_573III___1_37_PMX_0_3#13#2014_A_ 6A_8.oka	3/13/2014 1:47:03 PM	6-A	PM01				573III		43.50	161.00	282.00	286.00	294.00	311.00	301.00	285.00	265.00	294.00	236.00	224.00	302.00	293.00	262.00	262.00	286.00	304.00	312.00	282.00	300.00	280.00	244.00	250.00	274.00	280.00	276.00	272.00	278.00	228.00	276.00	209.00	280.00	220.00	273.00	281.00	294.00	270.00	52.00	65.00	118.00
C:\Users\fdematheis\Desktop\Neuer Ordner\_573III___1_37_PMX_0_3#13#2014_A_ 6A_8.oka	3/13/2014 1:47:03 PM	6-A	PM01				573III		43.75	165.00	282.00	287.00	297.00	312.00	301.00	287.00	273.00	294.00	239.00	225.00	301.00	298.00	265.00	264.00	288.00	306.00	313.00	285.00	302.00	283.00	247.00	249.00	272.00	282.00	278.00	274.00	279.00	230.00	276.00	210.00	281.00	220.00	273.00	281.00	292.00	271.00	52.00	62.00	118.00
C:\Users\fdematheis\Desktop\Neuer Ordner\_573III___1_37_PMX_0_3#13#2014_A_ 6A_8.oka	3/13/2014 1:47:03 PM	6-A	PM01				573III		44.00	161.00	281.00	286.00	295.00	309.00	300.00	286.00	264.00	293.00	234.00	224.00	302.00	294.00	261.00	260.00	286.00	304.00	311.00	281.00	299.00	279.00	243.00	247.00	273.00	280.00	277.00	273.00	277.00	226.00	276.00	207.00	279.00	218.00	271.00	277.00	294.00	267.00	50.00	63.00	116.00
C:\Users\fdematheis\Desktop\Neuer Ordner\_573III___1_37_PMX_0_3#13#2014_A_ 6A_8.oka	3/13/2014 1:47:03 PM	6-A	PM01				573III		44.25	158.00	281.00	287.00	294.00	310.00	300.00	286.00	264.00	294.00	233.00	226.00	303.00	296.00	263.00	261.00	287.00	304.00	310.00	282.00	300.00	278.00	242.00	248.00	274.00	281.00	277.00	274.00	278.00	228.00	276.00	210.00	280.00	220.00	272.00	279.00	296.00	271.00	52.00	63.00	118.00
C:\Users\fdematheis\Desktop\Neuer Ordner\_573III___1_37_PMX_0_3#13#2014_A_ 6A_8.oka	3/13/2014 1:47:03 PM	6-A	PM01				573III		44.50	161.00	282.00	288.00	293.00	313.00	300.00	286.00	268.00	295.00	237.00	225.00	303.00	294.00	261.00	262.00	287.00	304.00	311.00	282.00	301.00	281.00	244.00	249.00	274.00	280.00	275.00	274.00	278.00	229.00	276.00	210.00	280.00	219.00	273.00	281.00	294.00	271.00	53.00	65.00	121.00
C:\Users\fdematheis\Desktop\Neuer Ordner\_573III___1_37_PMX_0_3#13#2014_A_ 6A_8.oka	3/13/2014 1:47:03 PM	6-A	PM01				573III		44.75	162.00	283.00	287.00	296.00	312.00	300.00	287.00	271.00	295.00	239.00	226.00	303.00	295.00	262.00	262.00	289.00	303.00	312.00	282.00	302.00	283.00	250.00	250.00	273.00	281.00	276.00	271.00	279.00	228.00	276.00	208.00	280.00	220.00	273.00	280.00	294.00	269.00	49.00	62.00	118.00
C:\Users\fdematheis\Desktop\Neuer Ordner\_573III___1_37_PMX_0_3#13#2014_A_ 6A_8.oka	3/13/2014 1:47:03 PM	6-A	PM01				573III		45.00	159.00	281.00	285.00	292.00	311.00	299.00	284.00	264.00	293.00	236.00	225.00	302.00	294.00	261.00	260.00	287.00	303.00	309.00	281.00	301.00	278.00	246.00	247.00	274.00	281.00	276.00	272.00	277.00	227.00	278.00	208.00	281.00	220.00	272.00	279.00	294.00	270.00	50.00	63.00	119.00
C:\Users\fdematheis\Desktop\Neuer Ordner\_573III___1_37_PMX_0_3#13#2014_A_ 6A_8.oka	3/13/2014 1:47:03 PM	6-A	PM01				573III		45.25	158.00	282.00	286.00	293.00	309.00	300.00	283.00	268.00	296.00	238.00	225.00	300.00	293.00	262.00	261.00	287.00	305.00	310.00	282.00	302.00	282.00	247.00	248.00	274.00	277.00	273.00	272.00	277.00	227.00	276.00	207.00	278.00	220.00	273.00	280.00	295.00	267.00	49.00	63.00	118.00
C:\Users\fdematheis\Desktop\Neuer Ordner\_573III___1_37_PMX_0_3#13#2014_A_ 6A_8.oka	3/13/2014 1:47:03 PM	6-A	PM01				573III		45.50	157.00	280.00	284.00	293.00	309.00	299.00	283.00	262.00	292.00	235.00	223.00	301.00	295.00	260.00	260.00	286.00	303.00	309.00	279.00	300.00	277.00	243.00	247.00	274.00	279.00	276.00	271.00	275.00	225.00	276.00	207.00	279.00	220.00	270.00	277.00	294.00	270.00	48.00	61.00	116.00
C:\Users\fdematheis\Desktop\Neuer Ordner\_573III___1_37_PMX_0_3#13#2014_A_ 6A_8.oka	3/13/2014 1:47:03 PM	6-A	PM01				573III		45.75	163.00	282.00	289.00	298.00	312.00	302.00	288.00	273.00	296.00	241.00	227.00	302.00	297.00	265.00	262.00	288.00	307.00	313.00	284.00	302.00	283.00	252.00	250.00	273.00	282.00	279.00	275.00	279.00	229.00	278.00	210.00	282.00	221.00	274.00	281.00	294.00	270.00	49.00	63.00	118.00
C:\Users\fdematheis\Desktop\Neuer Ordner\_573III___1_37_PMX_0_3#13#2014_A_ 6A_8.oka	3/13/2014 1:47:03 PM	6-A	PM01				573III		46.00	161.00	282.00	288.00	296.00	311.00	301.00	287.00	273.00	296.00	241.00	226.00	302.00	296.00	264.00	263.00	287.00	306.00	312.00	282.00	302.00	283.00	252.00	250.00	272.00	283.00	276.00	273.00	280.00	228.00	278.00	210.00	281.00	220.00	274.00	280.00	292.00	269.00	51.00	62.00	118.00
C:\Users\fdematheis\Desktop\Neuer Ordner\_573III___1_37_PMX_0_3#13#2014_A_ 6A_8.oka	3/13/2014 1:47:03 PM	6-A	PM01				573III		46.25	162.00	280.00	288.00	296.00	312.00	302.00	287.00	273.00	295.00	242.00	227.00	302.00	297.00	262.00	263.00	288.00	306.00	313.00	284.00	304.00	282.00	251.00	251.00	273.00	280.00	276.00	273.00	278.00	230.00	276.00	209.00	281.00	219.00	274.00	282.00	293.00	271.00	49.00	63.00	119.00
C:\Users\fdematheis\Desktop\Neuer Ordner\_573III___1_37_PMX_0_3#13#2014_A_ 6A_8.oka	3/13/2014 1:47:03 PM	6-A	PM01				573III		46.50	164.00	283.00	289.00	299.00	314.00	303.00	288.00	275.00	296.00	242.00	229.00	302.00	298.00	263.00	267.00	289.00	308.00	314.00	285.00	304.00	283.00	254.00	251.00	273.00	283.00	279.00	274.00	282.00	231.00	279.00	211.00	283.00	223.00	274.00	281.00	293.00	272.00	51.00	65.00	123.00
C:\Users\fdematheis\Desktop\Neuer Ordner\_573III___1_37_PMX_0_3#13#2014_A_ 6A_8.oka	3/13/2014 1:47:03 PM	6-A	PM01				573III		46.75	162.00	283.00	287.00	297.00	311.00	301.00	285.00	272.00	295.00	240.00	227.00	301.00	295.00	262.00	264.00	289.00	306.00	312.00	284.00	303.00	283.00	253.00	250.00	273.00	279.00	278.00	272.00	279.00	229.00	278.00	210.00	280.00	221.00	272.00	280.00	291.00	270.00	49.00	64.00	119.00
C:\Users\fdematheis\Desktop\Neuer Ordner\_573III___1_37_PMX_0_3#13#2014_A_ 6A_8.oka	3/13/2014 1:47:03 PM	6-A	PM01				573III		47.00	162.00	284.00	290.00	296.00	311.00	302.00	287.00	274.00	297.00	240.00	226.00	303.00	296.00	266.00	263.00	288.00	305.00	313.00	283.00	303.00	283.00	254.00	252.00	274.00	282.00	279.00	274.00	279.00	230.00	280.00	211.00	281.00	222.00	274.00	281.00	294.00	271.00	50.00	64.00	122.00
C:\Users\fdematheis\Desktop\Neuer Ordner\_573III___1_37_PMX_0_3#13#2014_A_ 6A_8.oka	3/13/2014 1:47:03 PM	6-A	PM01				573III		47.25	157.00	280.00	286.00	294.00	310.00	301.00	284.00	270.00	295.00	239.00	224.00	301.00	293.00	260.00	260.00	287.00	303.00	310.00	282.00	302.00	281.00	251.00	250.00	272.00	278.00	274.00	271.00	277.00	225.00	278.00	206.00	279.00	219.00	273.00	279.00	292.00	268.00	45.00	61.00	113.00
C:\Users\fdematheis\Desktop\Neuer Ordner\_573III___1_37_PMX_0_3#13#2014_A_ 6A_8.oka	3/13/2014 1:47:03 PM	6-A	PM01				573III		47.50	160.00	281.00	288.00	293.00	309.00	301.00	285.00	268.00	295.00	236.00	225.00	302.00	293.00	262.00	262.00	288.00	304.00	311.00	283.00	302.00	279.00	252.00	250.00	276.00	281.00	275.00	272.00	280.00	228.00	279.00	209.00	280.00	221.00	273.00	280.00	295.00	271.00	51.00	65.00	119.00
C:\Users\fdematheis\Desktop\Neuer Ordner\_573III___1_37_PMX_0_3#13#2014_A_ 6A_8.oka	3/13/2014 1:47:03 PM	6-A	PM01				573III		47.75	157.00	281.00	286.00	293.00	310.00	299.00	284.00	270.00	294.00	237.00	222.00	301.00	293.00	261.00	262.00	287.00	302.00	310.00	280.00	301.00	280.00	252.00	250.00	273.00	278.00	275.00	270.00	277.00	225.00	278.00	207.00	279.00	219.00	272.00	279.00	293.00	269.00	48.00	62.00	117.00
[truncated: 56 more columns]
